# Supplementary material for: 2-Chloro­benzene-1,4-diaminium bis­(dihydrogenphosphate)
Source: Acta Crystallogr Sect E Struct Rep Online. 2013 Jan 4;69(Pt 2):o159–60. doi: 10.1107/S1600536812051434 (PMC3569226; doi:10.1107/S1600536812051434)
Supplement: Supplementary file 1 [file e-69-0o159-sup1.cif]

##############################################################################
#                                                                            #
# This CIF contains the data in a paper accepted for publication in          #
# Acta Crystallographica Section E. It conforms to the requirements of       #
# Notes for Authors for Acta Crystallographica Section E, and has been       #
# peer reviewed under the auspices of the IUCr Commission on Journals.       #
#                                                                            #
# Full details of the Crystallographic Information File format               #
# are given in the paper "The Crystallographic Information File (CIF):       #
# a New Standard Archive File for Crystallography" by S. R. Hall, F. H.      #
# Allen and I. D. Brown [Acta Cryst. (1991), A47, 655-685].                  #
#                                                                            #
# The current version of the core CIF dictionary is obtainable from          #
# ftp://ftp.iucr.org/pub/cif_core.dic.                                       #
#                                                                            #
# Software is freely available for graphical display of the structure(s)     #
# in this CIF. For information consult the CIF software page                 #
# http://www.iucr.org/resources/cif/software.                                #
#                                                                            #
# This file may be used for bona fide research purposes within the           #
# scientific community so long as proper attribution is given to the journal # 
# article from which it was obtained.                                        #
#                                                                            #
##############################################################################
data_global
_audit_creation_method     CRYSTALS_ver_12.87
_journal_date_recd_electronic     2012-12-01
_journal_date_accepted     2012-12-20
_journal_name_full     'Acta Crystallographica, Section E'
_journal_year     2013
_journal_volume     69
_journal_issue      2
_journal_page_first     o159
_journal_page_last     o160
_journal_paper_category     QO
_journal_paper_doi     10.1107/S1600536812051434
_journal_coeditor_code     RU2048
_publ_contact_author_name     'Cherif Ben Nasr'
_publ_contact_author_address
; Laboratoire de Chimie des mat\'eriaux
  Facult\'e des Sciences de Bizerte
  7021 Zarzouna
  Tunisie
;
_publ_contact_author_email     cherif_bennasr@yahoo.fr
_publ_contact_author_fax     ?
_publ_contact_author_phone     ?
_publ_section_title
;
2-Chlorobenzene-1,4-diaminium bis(dihydrogenphosphate)
;
loop_
    _publ_author_name
    _publ_author_footnote
    _publ_author_address
    'Mrad, Mohamed Lahbib' .
; Laboratoire de Chimie des Mat\'eriaux
  Facult\'e des Sciences de Bizerte
  7021 Zarzouna
  Tunisia
;
    'Zeller, Matthias' .
; Department of Chemistry
Youngstown State University,
One University Plaza
  Youngstown
  Ohio 44555-3663
  USA
;
    'Rzaigui, Mohamed' .
; Laboratoire de Chimie des Mat\'eriaux
  Facult\'e des Sciences de Bizerte
  7021 Zarzouna
  Tunisia
;
    'Ben Nasr, Cherif' .
; Laboratoire de Chimie des Mat\'eriaux
  Facult\'e des Sciences de Bizerte
  7021 Zarzouna
  Tunisia
;
data_I
_audit_creation_method     SHELXL-97
_chemical_name_systematic
;
2-Chlorobenzene-1,4-diaminium bis(dihydrogenphosphate)
;
_chemical_name_common     ?
_chemical_formula_moiety     'C6 H9 Cl N2 2+, 2(H2 O4 P -)'
_chemical_formula_sum     'C6 H13 Cl N2 O8 P2'
_chemical_formula_iupac     'C6 H9 Cl N2 2+, 2H2 P O4 -'
_chemical_formula_weight     338.57
_chemical_melting_point     ?
_symmetry_cell_setting     orthorhombic
_symmetry_space_group_name_H-M     'P 21 21 21'
_symmetry_space_group_name_hall     'P 2ac 2ab'
loop_
    _symmetry_equiv_pos_as_xyz
    'x, y, z'
    '-x+1/2, -y, z+1/2'
    '-x, y+1/2, -z+1/2'
    'x+1/2, -y+1/2, -z'
_cell_length_a     7.0084(8)
_cell_length_b     7.9404(9)
_cell_length_c     23.064(3)
_cell_angle_alpha     90.00
_cell_angle_beta     90.00
_cell_angle_gamma     90.00
_cell_volume     1283.5(3)
_cell_formula_units_Z     4
_cell_measurement_reflns_used     7956
_cell_measurement_theta_min     2.57
_cell_measurement_theta_max     31.77
_cell_measurement_temperature     100(2)
_exptl_crystal_description     block
_exptl_crystal_colour     colourless
_exptl_crystal_size_max     0.55
_exptl_crystal_size_mid     0.52
_exptl_crystal_size_min     0.51
_exptl_crystal_density_diffrn     1.752
_exptl_crystal_density_meas     ?
_exptl_crystal_density_method     'not measured'
_exptl_crystal_F_000     696
_exptl_absorpt_coefficient_mu     0.584
_exptl_absorpt_correction_type     multi-scan
_exptl_absorpt_process_details     '(SADABS; Bruker, 2011)'
_exptl_absorpt_correction_T_min     0.6893
_exptl_absorpt_correction_T_max     0.7463
_exptl_special_details
;
;
_diffrn_ambient_temperature     100(2)
_diffrn_radiation_type     MoK\a
_diffrn_radiation_wavelength     0.71073
_diffrn_radiation_source     'fine-focus sealed tube'
_diffrn_radiation_monochromator     graphite
_diffrn_measurement_device_type     'Bruker SMART APEX CCD'
_diffrn_measurement_method     '\w scans'
_diffrn_detector_area_resol_mean     ?
_diffrn_reflns_number     11671
_diffrn_reflns_av_R_equivalents     0.0208
_diffrn_reflns_av_sigmaI/netI     0.0253
_diffrn_reflns_theta_min     2.71
_diffrn_reflns_theta_max     31.99
_diffrn_reflns_theta_full     28.00
_diffrn_measured_fraction_theta_max     0.953
_diffrn_measured_fraction_theta_full     0.988
_diffrn_reflns_limit_h_min     -6
_diffrn_reflns_limit_h_max     10
_diffrn_reflns_limit_k_min     -11
_diffrn_reflns_limit_k_max     11
_diffrn_reflns_limit_l_min     -33
_diffrn_reflns_limit_l_max     33
_diffrn_standards_number     0
_diffrn_standards_interval_count     .
_diffrn_standards_interval_time     .
_diffrn_standards_decay_%     ?
_refine_special_details
;
;
_reflns_number_total     4134
_reflns_number_gt     4060
_reflns_threshold_expression     I>2\s(I)
_refine_ls_structure_factor_coef     Fsqd
_refine_ls_matrix_type     full
_refine_ls_R_factor_all     0.0251
_refine_ls_R_factor_gt     0.0245
_refine_ls_wR_factor_gt     0.0640
_refine_ls_wR_factor_ref     0.0643
_refine_ls_goodness_of_fit_ref     1.108
_refine_ls_restrained_S_all     1.108
_refine_ls_number_reflns     4134
_refine_ls_number_parameters     186
_refine_ls_number_restraints     0
_refine_ls_hydrogen_treatment     constr
_refine_ls_weighting_scheme     calc
_refine_ls_weighting_details
         'calc w=1/[\s^2^(Fo^2^)+(0.0328P)^2^+0.2706P] where P=(Fo^2^+2Fc^2^)/3'
_atom_sites_solution_hydrogens     geom
_atom_sites_solution_primary     direct
_atom_sites_solution_secondary     difmap
_refine_ls_shift/su_max     0.002
_refine_ls_shift/su_mean     0.000
_refine_diff_density_max     0.437
_refine_diff_density_min     -0.274
_refine_ls_extinction_method     none
_refine_ls_extinction_coef     ?
_refine_ls_abs_structure_details     'Flack (1983), 1694 Friedel pairs'
_refine_ls_abs_structure_Flack     0.11(4)
loop_
    _atom_type_symbol
    _atom_type_description
    _atom_type_scat_dispersion_real
    _atom_type_scat_dispersion_imag
    _atom_type_scat_source
    'C' 'C' 0.0033 0.0016
                         'International Tables Vol C Tables 4.2.6.8 and 6.1.1.4'
    'H' 'H' 0.0000 0.0000
                         'International Tables Vol C Tables 4.2.6.8 and 6.1.1.4'
    'N' 'N' 0.0061 0.0033
                         'International Tables Vol C Tables 4.2.6.8 and 6.1.1.4'
    'O' 'O' 0.0106 0.0060
                         'International Tables Vol C Tables 4.2.6.8 and 6.1.1.4'
    'P' 'P' 0.1023 0.0942
                         'International Tables Vol C Tables 4.2.6.8 and 6.1.1.4'
    'Cl' 'Cl' 0.1484 0.1585
                         'International Tables Vol C Tables 4.2.6.8 and 6.1.1.4'
    'S' 'S' 0.1246 0.1234
                         'International Tables Vol C Tables 4.2.6.8 and 6.1.1.4'
_computing_data_collection     'APEX2 (Bruker, 2011)'
_computing_cell_refinement     'SAINT (Bruker, 2011)'
_computing_data_reduction     'SAINT (Bruker, 2011)'
_computing_structure_solution     'SHELXS97 (Sheldrick, 2008)'
_computing_structure_refinement
;
SHELXL97 (Sheldrick, 2008) and SHELXLE (H\"ubschle <i>et al.</i>,
2011)
;
_computing_molecular_graphics     'SHELXTL (Sheldrick, 2008)'
_computing_publication_material
                         'SHELXTL (Sheldrick, 2008) and publCIF (Westrip, 2010)'
loop_
    _atom_site_type_symbol
    _atom_site_label
    _atom_site_fract_x
    _atom_site_fract_y
    _atom_site_fract_z
    _atom_site_U_iso_or_equiv
    _atom_site_adp_type
    _atom_site_calc_flag
    _atom_site_refinement_flags
    _atom_site_occupancy
    _atom_site_symmetry_multiplicity
    _atom_site_disorder_assembly
    _atom_site_disorder_group
    C C1 1.3321(2) 0.15359(17) 0.76907(6) 0.0129(2) Uani d . 1 1 . .
    H H1 1.4496 0.1155 0.7849 0.015 Uiso calc PR 0.0329(9) 1 A 2
    C C2 1.18845(19) 0.20920(16) 0.80593(5) 0.0109(2) Uani d . 1 1 A .
    C C3 1.0154(2) 0.26208(16) 0.78290(5) 0.0131(2) Uani d . 1 1 . .
    H H3 0.9161 0.2984 0.8080 0.016 Uiso calc R 1 1 A .
    C C4 0.9869(2) 0.26197(17) 0.72312(5) 0.0133(2) Uani d . 1 1 A .
    H H4 0.8686 0.2977 0.7072 0.016 Uiso calc R 1 1 . .
    C C5 1.13375(19) 0.20895(16) 0.68709(5) 0.0108(2) Uani d . 1 1 . .
    C C6 1.30604(19) 0.15298(17) 0.70924(6) 0.0129(2) Uani d . 1 1 A .
    H H6 1.4044 0.1149 0.6841 0.015 Uiso calc PR 0.9671(9) 1 A 1
    N N1 1.21619(16) 0.20932(15) 0.86858(4) 0.01139(19) Uani d . 1 1 . .
    H H1A 1.2127 0.1016 0.8820 0.017 Uiso calc R 1 1 A .
    H H1B 1.1218 0.2704 0.8857 0.017 Uiso calc R 1 1 . .
    H H1C 1.3314 0.2560 0.8771 0.017 Uiso calc R 1 1 . .
    N N2 1.10964(17) 0.21095(15) 0.62440(4) 0.01136(19) Uani d . 1 1 A .
    H H2A 1.2140 0.2587 0.6076 0.017 Uiso calc R 1 1 . .
    H H2B 1.0040 0.2719 0.6151 0.017 Uiso calc R 1 1 . .
    H H2C 1.0959 0.1036 0.6112 0.017 Uiso calc R 1 1 . .
    O O1 1.22585(15) -0.22787(14) 0.49473(4) 0.01666(19) Uani d . 1 1 . .
    H H1D 1.1180 -0.2666 0.4861 0.025 Uiso calc R 1 1 . .
    O O2 1.44777(14) -0.15775(12) 0.57261(4) 0.01261(17) Uani d . 1 1 . .
    O O3 1.20902(15) -0.39458(12) 0.58809(4) 0.01507(19) Uani d . 1 1 . .
    H H3A 1.2990 -0.4584 0.5783 0.023 Uiso calc R 1 1 . .
    O O4 1.09007(14) -0.10621(12) 0.58851(4) 0.01272(18) Uani d . 1 1 . .
    O O5 1.66727(16) 0.25284(15) 0.50298(4) 0.0190(2) Uani d . 1 1 A .
    H H5 1.7753 0.2093 0.4981 0.029 Uiso calc R 1 1 . .
    O O6 1.64342(16) 0.10590(12) 0.60055(5) 0.01469(19) Uani d P 0.9671(9) 1 A 1
    H H6A 1.5618 0.0408 0.5861 0.022 Uiso calc PR 0.9671(9) 1 A 1
    O O6B 1.690(5) 0.096(4) 0.5735(15) 0.01469(19) Uani d P 0.0329(9) 1 A 2
    H H6B 1.5907 0.0361 0.5728 0.022 Uiso d PR 0.0329(9) 1 A 2
    O O7 1.78483(14) 0.38754(12) 0.59744(4) 0.01286(18) Uani d . 1 1 A .
    O O8 1.43146(14) 0.34988(12) 0.57179(4) 0.01380(18) Uani d . 1 1 A .
    P P1 1.24379(5) -0.21374(4) 0.562311(13) 0.00959(7) Uani d . 1 1 . .
    P P2 1.63262(5) 0.28287(4) 0.569303(13) 0.00987(7) Uani d . 1 1 . .
    Cl Cl1 1.54768(5) 0.08734(5) 0.796787(14) 0.01984(9) Uani d P 0.9671(9) 1 A
                                                                               1
    Cl Cl1B 1.5045(15) 0.0693(15) 0.6861(4) 0.01984(9) Uani d P 0.0329(9) 1 A 2
loop_
    _atom_site_aniso_label
    _atom_site_aniso_U_11
    _atom_site_aniso_U_22
    _atom_site_aniso_U_33
    _atom_site_aniso_U_12
    _atom_site_aniso_U_13
    _atom_site_aniso_U_23
    C1 0.0096(5) 0.0148(5) 0.0141(5) 0.0021(5) -0.0011(4) 0.0012(4)
    C2 0.0123(5) 0.0106(5) 0.0100(5) -0.0001(5) -0.0002(4) 0.0011(4)
    C3 0.0119(6) 0.0155(5) 0.0119(5) 0.0031(5) 0.0008(4) 0.0000(4)
    C4 0.0108(6) 0.0171(6) 0.0120(5) 0.0040(5) 0.0002(4) 0.0008(4)
    C5 0.0133(6) 0.0101(5) 0.0091(4) -0.0008(5) 0.0002(4) 0.0000(4)
    C6 0.0105(6) 0.0150(5) 0.0132(5) 0.0010(5) 0.0010(5) -0.0011(4)
    N1 0.0123(5) 0.0118(4) 0.0100(4) 0.0000(4) -0.0011(4) 0.0004(3)
    N2 0.0123(5) 0.0127(4) 0.0091(4) -0.0006(4) 0.0006(4) -0.0009(4)
    O1 0.0131(4) 0.0260(5) 0.0109(4) -0.0043(4) 0.0005(3) -0.0040(4)
    O2 0.0092(4) 0.0137(4) 0.0150(4) -0.0019(4) -0.0006(4) 0.0000(3)
    O3 0.0132(5) 0.0101(4) 0.0220(4) -0.0001(4) 0.0028(4) 0.0011(3)
    O4 0.0125(4) 0.0111(4) 0.0145(4) 0.0010(4) 0.0030(3) -0.0013(3)
    O5 0.0158(5) 0.0301(6) 0.0111(4) 0.0048(4) 0.0007(4) -0.0045(3)
    O6 0.0168(5) 0.0097(4) 0.0176(5) -0.0014(4) -0.0033(4) 0.0011(3)
    O6B 0.0168(5) 0.0097(4) 0.0176(5) -0.0014(4) -0.0033(4) 0.0011(3)
    O7 0.0129(4) 0.0110(4) 0.0146(4) -0.0013(4) -0.0023(3) -0.0019(3)
    O8 0.0105(4) 0.0142(4) 0.0167(4) 0.0011(4) 0.0007(4) 0.0000(3)
    P1 0.00924(14) 0.00981(12) 0.00974(12) -0.00071(12) 0.00054(11) -0.00102(11)
    P2 0.00882(14) 0.00994(12) 0.01085(13) 0.00014(12) -0.00035(11) -0.00110(11)
    Cl1 0.01175(15) 0.03455(19) 0.01321(14) 0.00876(14) -0.00169(12) 0.00062(13)
    Cl1B 0.01175(15) 0.03455(19) 0.01321(14) 0.00876(14) -0.00169(12)
                                                                     0.00062(13)
_geom_special_details
;
;
loop_
    _geom_bond_atom_site_label_1
    _geom_bond_atom_site_label_2
    _geom_bond_site_symmetry_2
    _geom_bond_distance
    _geom_bond_publ_flag
    C1 C2 . 1.3898(18) ?
    C1 C6 . 1.3921(17) ?
    C1 Cl1 . 1.7228(14) ?
    C1 H1 . 0.9500 ?
    C2 C3 . 1.3889(18) ?
    C2 N1 . 1.4578(14) ?
    C3 C4 . 1.3933(17) ?
    C3 H3 . 0.9500 ?
    C4 C5 . 1.3879(18) ?
    C4 H4 . 0.9500 ?
    C5 C6 . 1.3843(18) ?
    C5 N2 . 1.4558(14) ?
    C6 Cl1B . 1.631(10) ?
    C6 H6 . 0.9500 ?
    N1 H1A . 0.9100 ?
    N1 H1B . 0.9100 ?
    N1 H1C . 0.9100 ?
    N2 H2A . 0.9100 ?
    N2 H2B . 0.9100 ?
    N2 H2C . 0.9100 ?
    O1 P1 . 1.5678(10) ?
    O1 H1D . 0.8400 ?
    O2 P1 . 1.5159(10) ?
    O3 P1 . 1.5731(10) ?
    O3 H3A . 0.8400 ?
    O4 P1 . 1.5016(10) ?
    O5 P2 . 1.5670(10) ?
    O5 H5 . 0.8400 ?
    O6 P2 . 1.5811(11) ?
    O6 H6A . 0.8400 ?
    O6 H6B . 0.9243 ?
    O6B P2 . 1.54(3) ?
    O6B H6B . 0.8400 ?
    O7 P2 . 1.5000(10) ?
    O8 P2 . 1.5080(10) ?
loop_
    _geom_angle_atom_site_label_1
    _geom_angle_atom_site_label_2
    _geom_angle_atom_site_label_3
    _geom_angle_site_symmetry_1
    _geom_angle_site_symmetry_3
    _geom_angle
    _geom_angle_publ_flag
    C2 C1 C6 . . 120.83(12) ?
    C2 C1 Cl1 . . 120.36(10) ?
    C6 C1 Cl1 . . 118.81(10) ?
    C2 C1 H1 . . 119.6 ?
    C6 C1 H1 . . 119.6 ?
    C3 C2 C1 . . 119.64(11) ?
    C3 C2 N1 . . 119.69(11) ?
    C1 C2 N1 . . 120.65(11) ?
    C2 C3 C4 . . 120.22(12) ?
    C2 C3 H3 . . 119.9 ?
    C4 C3 H3 . . 119.9 ?
    C5 C4 C3 . . 119.11(12) ?
    C5 C4 H4 . . 120.4 ?
    C3 C4 H4 . . 120.4 ?
    C6 C5 C4 . . 121.54(11) ?
    C6 C5 N2 . . 118.11(11) ?
    C4 C5 N2 . . 120.34(11) ?
    C5 C6 C1 . . 118.63(12) ?
    C5 C6 Cl1B . . 138.9(4) ?
    C1 C6 Cl1B . . 102.3(4) ?
    C5 C6 H6 . . 120.7 ?
    C1 C6 H6 . . 120.7 ?
    C2 N1 H1A . . 109.5 ?
    C2 N1 H1B . . 109.5 ?
    H1A N1 H1B . . 109.5 ?
    C2 N1 H1C . . 109.5 ?
    H1A N1 H1C . . 109.5 ?
    H1B N1 H1C . . 109.5 ?
    C5 N2 H2A . . 109.5 ?
    C5 N2 H2B . . 109.5 ?
    H2A N2 H2B . . 109.5 ?
    C5 N2 H2C . . 109.5 ?
    H2A N2 H2C . . 109.5 ?
    H2B N2 H2C . . 109.5 ?
    P1 O1 H1D . . 109.5 ?
    P1 O3 H3A . . 109.5 ?
    P2 O5 H5 . . 109.5 ?
    P2 O6 H6A . . 109.5 ?
    P2 O6 H6B . . 101.4 ?
    P2 O6B H6B . . 109.2 ?
    O4 P1 O2 . . 116.53(6) ?
    O4 P1 O1 . . 112.54(6) ?
    O2 P1 O1 . . 104.62(6) ?
    O4 P1 O3 . . 104.82(5) ?
    O2 P1 O3 . . 110.77(6) ?
    O1 P1 O3 . . 107.34(6) ?
    O7 P2 O8 . . 116.93(6) ?
    O7 P2 O6B . . 108.8(12) ?
    O8 P2 O6B . . 125.5(13) ?
    O7 P2 O5 . . 113.36(6) ?
    O8 P2 O5 . . 103.63(6) ?
    O6B P2 O5 . . 82.8(13) ?
    O7 P2 O6 . . 105.14(6) ?
    O8 P2 O6 . . 109.93(6) ?
    O5 P2 O6 . . 107.60(6) ?
loop_
    _geom_hbond_atom_site_label_D
    _geom_hbond_atom_site_label_H
    _geom_hbond_atom_site_label_A
    _geom_hbond_site_symmetry_A
    _geom_hbond_distance_DH
    _geom_hbond_distance_HA
    _geom_hbond_distance_DA
    _geom_hbond_angle_DHA
    N1 H1A O7 3_846 0.91 1.76 2.6726(15) 175.2
    N1 H1B O4 3_756 0.91 1.88 2.7807(15) 172.3
    N1 H1C O2 3_856 0.91 2.05 2.9155(15) 158.1
    N2 H2A O8 . 0.91 1.88 2.7886(15) 178.0
    N2 H2B O7 1_455 0.91 1.84 2.7450(15) 177.7
    N2 H2C O4 . 0.91 1.75 2.6545(15) 174.8
    O1 H1D O2 4_446 0.84 1.90 2.6525(14) 148.0
    O3 H3A O8 1_545 0.84 1.79 2.5863(14) 157.8
    O5 H5 O8 4_556 0.84 2.00 2.6585(14) 134.2
    O6 H6A O2 . 0.84 1.79 2.5841(14) 155.9
    O6B H6B O2 . 0.84 1.84 2.63(3) 157.4
_iucr_refine_instructions_details
;
TITL I in P2(1)2(1)2(1)
CELL 0.71073   7.0084    7.9404   23.0644   90.0000   90.0000   90.0000
ZERR    4.00   0.0008    0.0009    0.0026    0.0000    0.0000    0.0000
LATT -1
SYMM 0.5-X, -Y, 0.5+Z
SYMM -X, 0.5+Y, 0.5-Z
SYMM 0.5+X, 0.5-Y, -Z
SFAC C H N O P CL S
UNIT 24 52 8 32 8 4 0
LIST 4 ! automatically inserted. Change 6 to 4 for CHECKCIF!!
TEMP -173.5
SIZE 0.51 0.52 0.55
L.S. 14
BOND $H
ACTA 56
FMAP 2
PLAN 20
EADP Cl1 Cl1B
EADP O6 O6B
TWIN
HTAB
HTAB N1 O7_$1
HTAB N1 O4_$2
HTAB N1 O2_$3
HTAB N2 O8
HTAB N2 O7_$4
HTAB N2 O4
HTAB O1 O2_$5
HTAB O3 O8_$6
HTAB O5 O8_$7
HTAB O6 O2
HTAB O6B O2
EQIV $1 -x+3, y-1/2, -z+3/2
EQIV $2 -x+2, y+1/2, -z+3/2
EQIV $3 -x+3, y+1/2, -z+3/2
EQIV $4 x-1, y, z
EQIV $5 x-1/2, -y-1/2, -z+1
EQIV $6 x, y-1, z
EQIV $7 x+1/2, -y+1/2, -z+1
RTAB AAA Cl1 O3_$3
RTAB BBB C1 Cl1 O3_$3
RTAB CCC Cl1B O6B
RTAB DDD C6 Cl1B O6B
WGHT    0.032800    0.270600
BASF   0.11008
FVAR       0.97751   0.96712
C1    1    1.332107    0.153587    0.769073    11.00000    0.00963    0.01480 =
         0.01413    0.00120   -0.00114    0.00208
PART 2
AFIX  43
H1    2    1.449568    0.115505    0.784908   -21.00000   -1.20000
AFIX   0
PART 0
C2    1    1.188449    0.209205    0.805934    11.00000    0.01228    0.01061 =
         0.00995    0.00107   -0.00016   -0.00013
C3    1    1.015414    0.262082    0.782902    11.00000    0.01189    0.01548 =
         0.01188   -0.00002    0.00080    0.00314
AFIX  43
H3    2    0.916136    0.298444    0.807998    11.00000   -1.20000
AFIX   0
C4    1    0.986945    0.261975    0.723117    11.00000    0.01082    0.01713 =
         0.01198    0.00079    0.00017    0.00402
AFIX  43
H4    2    0.868631    0.297720    0.707223    11.00000   -1.20000
AFIX   0
C5    1    1.133753    0.208946    0.687094    11.00000    0.01328    0.01007 =
         0.00907    0.00002    0.00023   -0.00077
C6    1    1.306037    0.152981    0.709238    11.00000    0.01050    0.01503 =
         0.01320   -0.00114    0.00100    0.00099
PART 1
AFIX  43
H6    2    1.404449    0.114946    0.684122    21.00000   -1.20000
AFIX   0
PART 0
N1    3    1.216192    0.209324    0.868577    11.00000    0.01234    0.01179 =
         0.01004    0.00039   -0.00108    0.00003
AFIX 137
H1A   2    1.212678    0.101617    0.882015    11.00000   -1.50000
H1B   2    1.121845    0.270384    0.885691    11.00000   -1.50000
H1C   2    1.331369    0.256045    0.877127    11.00000   -1.50000
AFIX   0
N2    3    1.109643    0.210954    0.624405    11.00000    0.01231    0.01268 =
         0.00908   -0.00088    0.00061   -0.00059
AFIX 137
H2A   2    1.214020    0.258651    0.607638    11.00000   -1.50000
H2B   2    1.003963    0.271868    0.615147    11.00000   -1.50000
H2C   2    1.095876    0.103599    0.611244    11.00000   -1.50000
AFIX   0
O1    4    1.225852   -0.227874    0.494731    11.00000    0.01310    0.02596 =
         0.01092   -0.00397    0.00053   -0.00429
AFIX 147
H1D   2    1.117952   -0.266555    0.486123    11.00000   -1.50000
AFIX   0
O2    4    1.447774   -0.157746    0.572615    11.00000    0.00918    0.01366 =
         0.01498   -0.00004   -0.00062   -0.00187
O3    4    1.209019   -0.394577    0.588086    11.00000    0.01317    0.01006 =
         0.02197    0.00106    0.00275   -0.00009
AFIX 147
H3A   2    1.298985   -0.458445    0.578308    11.00000   -1.50000
AFIX   0
O4    4    1.090073   -0.106211    0.588514    11.00000    0.01254    0.01110 =
         0.01453   -0.00129    0.00302    0.00105
O5    4    1.667271    0.252838    0.502982    11.00000    0.01577    0.03012 =
         0.01112   -0.00446    0.00074    0.00482
AFIX 147
H5    2    1.775330    0.209330    0.498092    11.00000   -1.50000
AFIX   0
PART 1
O6    4    1.643416    0.105897    0.600552    21.00000    0.01676    0.00967 =
         0.01765    0.00110   -0.00331   -0.00140
AFIX 147
H6A   2    1.561757    0.040818    0.586105    21.00000   -1.50000
AFIX   0
PART 2
O6B   4    1.689638    0.095814    0.573544   -21.00000    0.01676    0.00967 =
         0.01765    0.00110   -0.00331   -0.00140
AFIX   3
H6B   2    1.590698    0.036147    0.572752   -21.00000   -1.50000
AFIX   0
PART 0
O7    4    1.784830    0.387537    0.597443    11.00000    0.01292    0.01103 =
         0.01462   -0.00193   -0.00226   -0.00126
O8    4    1.431461    0.349876    0.571792    11.00000    0.01053    0.01422 =
         0.01666    0.00003    0.00074    0.00109
P1    5    1.243789   -0.213744    0.562311    11.00000    0.00924    0.00981 =
         0.00974   -0.00102    0.00054   -0.00071
P2    5    1.632625    0.282866    0.569303    11.00000    0.00882    0.00994 =
         0.01085   -0.00110   -0.00035    0.00014
PART 1
CL1   6    1.547684    0.087336    0.796787    21.00000    0.01175    0.03455 =
         0.01321    0.00062   -0.00169    0.00876
PART 2
CL1B  6    1.504527    0.069328    0.686129   -21.00000    0.01175    0.03455 =
         0.01321    0.00062   -0.00169    0.00876
PART 0
HKLF 4
REM  12mz312_0m in P2(1)2(1)2(1)
REM R1 =  0.0245 for    4060 Fo > 4sig(Fo)  and  0.0251 for all    4134 data
REM    186 parameters refined using      0 restraints
END
WGHT      0.0328      0.2708
REM Instructions for potential hydrogen bonds
HTAB N1 O7_$1
HTAB N1 O4_$2
HTAB N1 O2_$3
HTAB N2 O8
HTAB N2 O7_$4
HTAB N2 O4
HTAB O1 O2_$5
HTAB O3 O8_$6
HTAB O5 O8_$7
HTAB O6 O2
HTAB O6B O2
REM Highest difference peak  0.437,  deepest hole -0.274,  1-sigma level  0.056
Q1    1   1.2425 -0.2221  0.5277  11.00000  0.05    0.44
Q2    1   1.6505  0.2726  0.5371  11.00000  0.05    0.39
Q3    1   1.3177  0.1438  0.7389  11.00000  0.05    0.37
Q4    1   1.0961  0.2135  0.7916  11.00000  0.05    0.36
Q5    1   1.3617 -0.2050  0.5679  11.00000  0.05    0.35
Q6    1   1.0113  0.2688  0.7524  11.00000  0.05    0.35
Q7    1   1.0638  0.2383  0.7072  11.00000  0.05    0.30
Q8    1   1.2163  0.1765  0.7003  11.00000  0.05    0.29
Q9    1   1.2047  0.2018  0.8334  11.00000  0.05    0.28
Q10   1   1.5197  0.0771  0.8282  11.00000  0.05    0.27
Q11   1   1.1748 -0.1326  0.5701  11.00000  0.05    0.26
Q12   1   1.1252  0.2067  0.6589  11.00000  0.05    0.26
Q13   1   1.2848  0.1764  0.7929  11.00000  0.05    0.26
Q14   1   1.5177  0.3163  0.5654  11.00000  0.05    0.24
Q15   1   1.7037  0.3196  0.5898  11.00000  0.05    0.24
Q16   1   1.7284  0.3532  0.5733  11.00000  0.05    0.24
Q17   1   1.7223  0.3198  0.4853  11.00000  0.05    0.22
Q18   1   1.3864 -0.0677  0.5806  11.00000  0.05    0.20
Q19   1   1.4389  0.3218  0.5978  11.00000  0.05    0.19
Q20   1   1.1512 -0.0321  0.5899  11.00000  0.05    0.18
;
