# Supplementary material for: 2-Chloro­benzene-1,4-diaminium bis­(dihydrogenphosphate)
Source: Acta Crystallogr Sect E Struct Rep Online. 2013 Jan 4;69(Pt 2):o159–60. doi: 10.1107/S1600536812051434 (PMC3569226; doi:10.1107/S1600536812051434)
Supplement: Supplementary file 2 [file e-69-0o159-Isup2.hkl]

# 
# h,k,l, Fc-squared, Fo-squared, sigma(Fo-squared) and status flag 
# 
data_I
_shelx_title ' 12mz312_0m in P2(1)2(1)2(1)' 
_shelx_refln_list_code          4 
_shelx_F_calc_maximum       98.35 
_exptl_crystal_F_000       696.00 
_reflns_d_resolution_high  0.6708 
 
loop_ 
 _symmetry_equiv_pos_as_xyz 
 'x, y, z' 
 '-x+1/2, -y, z+1/2' 
 '-x, y+1/2, -z+1/2' 
 'x+1/2, -y+1/2, -z' 
 
_cell_length_a     7.0084 
_cell_length_b     7.9404 
_cell_length_c    23.0644 
_cell_angle_alpha  90.000 
_cell_angle_beta   90.000 
_cell_angle_gamma  90.000 
 
_shelx_F_squared_multiplier     1.000 
 
loop_ 
 _refln_index_h 
 _refln_index_k 
 _refln_index_l 
 _refln_F_squared_calc 
 _refln_F_squared_meas 
 _refln_F_squared_sigma 
 _refln_observed_status 
   4   0   0      265.66      314.83      6.66 o 
   6   0   0      328.51      323.59     14.70 o 
   8   0   0      119.06      121.44     10.23 o 
  10   0   0      520.38      510.12     24.53 o 
   1   1   0     1770.34     1905.16     40.14 o 
   3   1   0      836.89      871.66     12.55 o 
   4   1   0      227.37      254.56      5.63 o 
   5   1   0      267.63      277.92      6.20 o 
   6   1   0     1426.15     1458.95     28.09 o 
   7   1   0      576.32      511.50     14.88 o 
   8   1   0     1424.47     1401.07     29.82 o 
   9   1   0       40.77       47.46      5.80 o 
  10   1   0      143.61      156.14      9.29 o 
   1   2   0      850.22      831.04      8.87 o 
   3   2   0        0.16        8.28      1.11 o 
   4   2   0        6.97       15.53      1.96 o 
   5   2   0      250.52      234.66      6.05 o 
   6   2   0        0.37        6.98      3.93 o 
   7   2   0       62.98       71.28      5.19 o 
   8   2   0     1599.31     1559.94     32.38 o 
   9   2   0       68.89       76.36      6.29 o 
  10   2   0       45.20       51.44      8.89 o 
   2   3   0     3931.34     4446.23     46.63 o 
   3   3   0      343.03      371.58      7.77 o 
   4   3   0     2242.01     2206.11     25.05 o 
   5   3   0        0.19        9.60      1.70 o 
   6   3   0     1048.31     1042.51     22.39 o 
   7   3   0      126.83      108.24      6.48 o 
   8   3   0      260.25      256.08     10.72 o 
   9   3   0      200.14      190.97      9.81 o 
  10   3   0        1.33        5.90      3.44 o 
   0   4   0        3.23        2.54      0.84 o 
   1   4   0     6679.12     6781.30     99.14 o 
   2   4   0     1058.34     1004.92     13.22 o 
   3   4   0       93.58      113.06      4.54 o 
   4   4   0       73.28       79.52      2.86 o 
   5   4   0      810.46      795.87     14.55 o 
   6   4   0      179.58      177.18      7.84 o 
   7   4   0       30.25       30.74      4.29 o 
   8   4   0     2558.49     2566.84     48.10 o 
   9   4   0       96.91       77.25      9.80 o 
   1   5   0     9672.55    10393.44    154.44 o 
   2   5   0     2674.05     2817.28     32.19 o 
   3   5   0        2.85       13.48      1.67 o 
   4   5   0      177.01      172.01     10.09 o 
   5   5   0       80.62       76.47      4.11 o 
   6   5   0        1.42        7.30      1.94 o 
   7   5   0       40.43       45.94      5.24 o 
   8   5   0       89.94       89.89     10.41 o 
   0   6   0     4554.63     4247.86     54.65 o 
   1   6   0     1036.25     1097.37     13.72 o 
   2   6   0        6.90       11.60      3.38 o 
   3   6   0     2873.80     3028.36     35.37 o 
   4   6   0      147.01      146.62      5.62 o 
   5   6   0      467.67      453.83     11.06 o 
   6   6   0        4.49        7.40      4.17 o 
   7   6   0      268.22      266.90     16.70 o 
   8   6   0      237.19      239.56     16.53 o 
   1   7   0     3051.81     3029.56     35.88 o 
   2   7   0       46.94       48.36      3.04 o 
   3   7   0      244.09      255.43      9.96 o 
   4   7   0       26.80       30.51      3.28 o 
   5   7   0       58.80       57.80      6.09 o 
   6   7   0       93.16      102.26     10.74 o 
   7   7   0     1865.19     1941.50     57.88 o 
   0   8   0      244.27      231.14     12.32 o 
   1   8   0      131.21      118.67      4.64 o 
   2   8   0        0.07        1.80      1.34 o 
   3   8   0     2264.51     2282.36     29.53 o 
   4   8   0        0.41        2.82      2.12 o 
   5   8   0        1.30        6.21      4.59 o 
   6   8   0       20.33       20.31      4.55 o 
   7   8   0      552.90      614.17     28.30 o 
   1   9   0     1511.03     1475.65     21.87 o 
   2   9   0      496.00      515.69     15.54 o 
   3   9   0       65.16       62.39      7.43 o 
   4   9   0        7.13       10.60      4.23 o 
   5   9   0       21.53       30.20      5.35 o 
   6   9   0       22.04       33.37      5.54 o 
   0  10   0     1096.97     1094.91     38.58 o 
   1  10   0      108.60      122.92     10.34 o 
   2  10   0      579.77      561.62     14.45 o 
   3  10   0      223.10      215.97     11.76 o 
   4  10   0       32.54       26.57      7.51 o 
   5  10   0       79.47       97.74      8.19 o 
   1  11   0      866.38      884.59     24.90 o 
   2  11   0      313.81      296.56     13.43 o 
   1   0   1      335.98      379.70      4.31 o 
   3   0   1      196.19      211.77      3.32 o 
   4   0   1     2783.66     2998.06     31.73 o 
   5   0   1      424.40      421.63     11.09 o 
   6   0   1     2716.40     2605.83     44.55 o 
   7   0   1        1.80        4.54      2.10 o 
   8   0   1       19.79       27.08      4.16 o 
   9   0   1     1616.42     1620.75     34.47 o 
  10   0   1      350.05      372.51     14.52 o 
 -10   1   1       48.51       45.35      6.02 o 
  -9   1   1      400.66      409.48     14.52 o 
  -8   1   1       55.66       71.48      5.72 o 
  -7   1   1       62.00       67.56      4.95 o 
  -6   1   1     2311.14     2347.67     40.27 o 
  -5   1   1     1596.35     1511.13     27.99 o 
  -3   1   1      675.88      728.47      8.80 o 
  -2   1   1     3799.34     3660.43     54.41 o 
  -1   1   1      668.20      664.07      7.55 o 
   0   1   1       45.09       44.09      1.19 o 
   1   1   1      638.31      624.71      8.50 o 
   2   1   1     3792.46     3747.90     77.70 o 
   3   1   1      665.44      695.91     10.66 o 
   5   1   1     1615.89     1572.98     21.93 o 
   6   1   1     2271.43     2225.65     39.83 o 
   7   1   1       62.47       58.26      4.79 o 
   8   1   1       52.77       58.17      5.20 o 
   9   1   1      399.97      409.94     14.51 o 
  10   1   1       49.94       45.99      5.92 o 
 -10   2   1      329.40      341.95     19.69 o 
  -9   2   1       42.39       52.96      6.06 o 
  -8   2   1      367.10      370.03     12.86 o 
  -7   2   1       60.30       66.87      5.04 o 
  -6   2   1      766.34      728.73     17.26 o 
  -5   2   1     1012.07      932.22     14.99 o 
  -4   2   1      724.99      753.82      9.69 o 
  -3   2   1     1123.20     1322.63     15.44 o 
  -2   2   1     3117.18     3018.33     36.92 o 
  -1   2   1     4232.98     4238.57     49.92 o 
   2   2   1     3207.46     3145.71     38.21 o 
   3   2   1     1163.10     1340.67     15.34 o 
   4   2   1      711.17      712.09     11.98 o 
   5   2   1     1015.46      936.00     15.11 o 
   6   2   1      776.19      735.57     17.24 o 
   7   2   1       64.29       61.84      4.88 o 
   8   2   1      367.41      339.81     14.69 o 
   9   2   1       43.07       44.89      5.58 o 
  10   2   1      321.63      340.19     19.22 o 
 -10   3   1       19.20       17.21      4.98 o 
  -9   3   1       59.68       58.24      6.38 o 
  -8   3   1      207.18      193.79      9.32 o 
  -7   3   1      533.81      515.25     15.09 o 
  -6   3   1      564.73      550.23     14.77 o 
  -5   3   1     1204.63     1204.91     18.52 o 
  -4   3   1     3686.80     3792.83     40.75 o 
  -3   3   1      831.84      870.45     14.94 o 
  -2   3   1     2904.87     3129.56     30.08 o 
  -1   3   1     2793.88     3087.39     52.28 o 
   0   3   1      169.01      173.34      2.74 o 
   1   3   1     2771.19     3093.45     95.62 o 
   2   3   1     2922.00     3141.46     39.10 o 
   3   3   1      832.55      839.02     10.06 o 
   4   3   1     3684.48     3769.21     40.63 o 
   5   3   1     1171.92     1119.64     18.22 o 
   6   3   1      556.51      572.33     17.08 o 
   7   3   1      541.38      547.02     15.34 o 
   8   3   1      209.38      204.76      9.92 o 
   9   3   1       60.84       67.92      6.32 o 
  -9   4   1      123.72      122.34      8.06 o 
  -8   4   1       28.16       40.27      5.13 o 
  -7   4   1       15.67       19.96      3.62 o 
  -6   4   1      101.83       95.62      5.84 o 
  -5   4   1     3806.60     3765.36     48.94 o 
  -4   4   1      395.10      395.88      7.94 o 
  -3   4   1     2544.97     2458.50     27.84 o 
  -2   4   1     2991.23     3060.42     30.13 o 
  -1   4   1     3877.40     4097.90     39.31 o 
   0   4   1      698.15      555.11      6.68 o 
   1   4   1     3875.74     4081.39     39.44 o 
   2   4   1     2998.14     3098.20     39.55 o 
   3   4   1     2526.10     2394.52     27.61 o 
   4   4   1      395.90      412.40      8.91 o 
   5   4   1     3788.98     3671.08     48.63 o 
   6   4   1      104.25      100.73      5.80 o 
   7   4   1       12.93       15.56      3.16 o 
   8   4   1       29.12       41.65      5.21 o 
   9   4   1      126.69      144.12     12.71 o 
  -8   5   1      256.95      260.07     11.33 o 
  -7   5   1      235.72      275.38     10.94 o 
  -6   5   1      411.05      421.47     13.19 o 
  -5   5   1       31.98       36.45      3.35 o 
  -4   5   1     1908.16     1935.52     34.27 o 
  -3   5   1     2310.64     2285.87     27.02 o 
  -2   5   1      630.32      592.71      7.73 o 
  -1   5   1      435.90      440.74     13.47 o 
   0   5   1        3.89        6.41      0.87 o 
   1   5   1      432.00      434.74     10.32 o 
   2   5   1      647.56      608.20     12.26 o 
   3   5   1     2322.01     2276.18     27.05 o 
   4   5   1     1898.76     1889.77     24.09 o 
   5   5   1       29.54       29.07      2.96 o 
   6   5   1      420.76      419.95     10.48 o 
   7   5   1      237.62      228.41      9.90 o 
   8   5   1      255.72      274.71     17.22 o 
   9   5   1      359.61      369.42     21.27 o 
  -8   6   1       76.34       73.13     10.80 o 
  -7   6   1       19.04       24.53      6.86 o 
  -6   6   1       11.23       22.01      4.20 o 
  -5   6   1     2185.48     2183.49     32.34 o 
  -4   6   1       36.79       45.56      4.62 o 
  -3   6   1     5670.80     5732.22     61.90 o 
  -2   6   1     1382.60     1332.84     16.17 o 
  -1   6   1      369.59      386.04      5.59 o 
   0   6   1       62.86       64.15      2.29 o 
   1   6   1      345.97      362.87      6.48 o 
   2   6   1     1394.30     1351.51     21.08 o 
   3   6   1     5707.95     5690.32     61.99 o 
   4   6   1       34.66       43.10      3.51 o 
   5   6   1     2160.91     2111.71     31.98 o 
   6   6   1        9.19       12.58      3.24 o 
   7   6   1       17.74       25.44      6.56 o 
   8   6   1       75.98       79.62     10.19 o 
  -7   7   1      122.70      154.83     13.62 o 
  -6   7   1      595.32      621.38     26.38 o 
  -5   7   1       59.94       64.52      5.20 o 
  -4   7   1       50.08       46.65      4.53 o 
  -3   7   1      413.20      394.07      8.46 o 
  -2   7   1      410.87      416.96      7.61 o 
  -1   7   1     1289.11     1288.31     14.82 o 
   0   7   1       13.73       15.93      1.91 o 
   1   7   1     1303.43     1293.20     18.12 o 
   2   7   1      407.40      414.66      8.62 o 
   3   7   1      420.08      404.86      8.56 o 
   4   7   1       54.31       53.50      3.88 o 
   5   7   1       63.14       64.10      5.61 o 
   6   7   1      583.92      594.83     14.47 o 
   7   7   1      121.40      143.75     13.06 o 
  -7   8   1      158.34      170.11     14.67 o 
  -6   8   1       39.60       52.56      9.22 o 
  -5   8   1      414.37      428.04     21.21 o 
  -3   8   1     2041.31     2035.35     30.70 o 
  -2   8   1      250.44      247.40      7.98 o 
  -1   8   1       92.78       94.50      4.69 o 
   0   8   1       19.88       28.46      3.36 o 
   1   8   1       92.84       94.94      4.71 o 
   2   8   1      257.26      264.86      7.07 o 
   3   8   1     2053.97     2032.42     31.72 o 
   4   8   1       29.95       31.36      4.57 o 
   5   8   1      408.30      408.03     11.93 o 
   6   8   1       39.99       41.47      5.67 o 
   7   8   1      158.16      143.25     13.08 o 
  -6   9   1       95.03      103.28      8.09 o 
  -5   9   1      371.76      398.71     21.26 o 
  -3   9   1       48.75       48.45      5.29 o 
  -2   9   1      300.65      300.97     11.33 o 
  -1   9   1      304.55      313.99      9.58 o 
   0   9   1      157.17      155.14      6.38 o 
   1   9   1      307.31      323.84      8.79 o 
   2   9   1      297.05      298.77      8.51 o 
   3   9   1       49.56       55.02      5.04 o 
   4   9   1      228.19      233.47      9.15 o 
   5   9   1      363.23      364.82     14.27 o 
   6   9   1       94.98       99.69      7.97 o 
  -5  10   1      411.94      411.21     16.21 o 
  -4  10   1      138.43      149.58     14.08 o 
  -3  10   1      745.76      741.66     21.50 o 
  -2  10   1      439.79      449.69     15.98 o 
  -1  10   1        8.75       14.14      3.76 o 
   0  10   1      237.96      239.67     11.60 o 
   1  10   1       10.01       13.15      2.81 o 
   2  10   1      440.15      428.20     12.46 o 
   3  10   1      760.03      766.44     21.84 o 
   4  10   1      141.77      140.74      8.89 o 
   5  10   1      414.68      429.77     16.33 o 
  -2  11   1      232.52      237.06     11.96 o 
  -1  11   1      165.61      177.36     27.63 o 
   0  11   1        9.79       12.77      4.06 o 
   1  11   1      166.58      176.18     10.75 o 
   2  11   1      230.10      239.41     11.93 o 
   1   0   2      234.76      246.97      3.54 o 
   3   0   2     2178.04     2637.75     27.70 o 
   4   0   2      104.85      113.54      3.26 o 
   5   0   2     5594.57     5722.92     87.04 o 
   6   0   2     1537.60     1431.15     27.55 o 
   7   0   2       46.13       68.22      7.47 o 
   8   0   2      773.82      747.69     19.49 o 
   9   0   2       38.69       46.07      5.89 o 
  10   0   2      121.40      132.09      8.51 o 
 -10   1   2       41.80       46.11      6.05 o 
  -9   1   2      295.88      295.80     12.17 o 
  -8   1   2      648.31      628.26     25.19 o 
  -7   1   2       14.58       23.56      3.55 o 
  -6   1   2     1348.30     1309.41     26.19 o 
  -5   1   2     1146.87     1147.76     22.02 o 
  -4   1   2     1327.19     1496.28     20.21 o 
  -3   1   2     3159.57     3237.58     34.09 o 
  -2   1   2      829.50      831.25      9.17 o 
  -1   1   2      312.75      326.32      4.24 o 
   0   1   2      489.47      498.08      6.57 o 
   1   1   2      300.78      318.07      5.88 o 
   2   1   2      811.01      816.86     10.70 o 
   3   1   2     3179.37     3282.34     40.09 o 
   4   1   2     1306.25     1509.47     17.51 o 
   5   1   2     1132.68     1113.45     14.05 o 
   6   1   2     1345.67     1354.78     26.20 o 
   7   1   2       14.87       14.40      4.38 o 
   8   1   2      657.76      651.81     17.76 o 
   9   1   2      297.54      296.26     16.94 o 
  10   1   2       38.73       44.13      8.54 o 
 -10   2   2      645.26      632.67     28.04 o 
  -9   2   2      442.11      448.27     15.48 o 
  -8   2   2      139.28      140.16      7.89 o 
  -7   2   2      423.02      431.22     13.26 o 
  -6   2   2      720.34      695.56     16.77 o 
  -5   2   2      514.95      541.52     13.83 o 
  -4   2   2      236.04      268.09      4.60 o 
  -3   2   2      462.88      432.49      7.12 o 
  -2   2   2     2690.58     2872.34     47.58 o 
   0   2   2     4193.00     4126.94     84.56 o 
   2   2   2     2650.55     2797.56     30.18 o 
   3   2   2      447.61      439.43      6.73 o 
   4   2   2      233.58      241.33      5.83 o 
   5   2   2      521.27      539.57     10.27 o 
   6   2   2      708.07      689.24     16.51 o 
   7   2   2      421.90      428.43     13.08 o 
   8   2   2      142.23      146.56      7.91 o 
   9   2   2      447.27      454.00     15.34 o 
  10   2   2      637.38      712.75     29.30 o 
 -10   3   2       33.98       37.50      7.18 o 
  -9   3   2      261.01      288.00     12.23 o 
  -8   3   2      369.00      369.95     13.29 o 
  -7   3   2      400.80      390.00     12.69 o 
  -6   3   2      136.84      120.82      6.44 o 
  -5   3   2      755.74      747.79     13.31 o 
  -4   3   2      698.47      644.21      9.50 o 
  -3   3   2       92.93       98.73      3.14 o 
  -2   3   2     1712.05     1795.74     18.10 o 
  -1   3   2        3.41        5.80      0.77 o 
   0   3   2        1.21        5.19      1.50 o 
   1   3   2        6.75        9.57      1.17 o 
   2   3   2     1676.94     1744.24     23.46 o 
   3   3   2       93.95      102.17      2.53 o 
   4   3   2      718.52      701.35     11.89 o 
   5   3   2      749.10      740.32     13.27 o 
   6   3   2      142.06      139.36      6.60 o 
   7   3   2      399.14      378.02     12.39 o 
   8   3   2      362.20      379.57     13.22 o 
   9   3   2      258.40      266.58     11.68 o 
  -9   4   2       81.57       98.12      7.29 o 
  -8   4   2       93.33       96.06      6.77 o 
  -7   4   2      507.67      523.52     15.44 o 
  -6   4   2       63.50       58.54      4.64 o 
  -5   4   2      269.98      236.42      6.91 o 
  -4   4   2     2550.92     2541.71     33.49 o 
  -3   4   2     2082.94     2041.75     27.27 o 
  -2   4   2     2065.61     2189.35     22.75 o 
  -1   4   2      216.46      236.34      7.30 o 
   0   4   2      777.44      683.59     27.45 o 
   1   4   2      207.89      225.10      8.40 o 
   2   4   2     2054.49     2163.72     29.05 o 
   3   4   2     2056.48     2013.62     23.68 o 
   4   4   2     2564.28     2579.96     30.23 o 
   5   4   2      261.10      218.93      6.57 o 
   6   4   2       66.70       67.02      4.14 o 
   7   4   2      512.98      489.03     14.72 o 
   8   4   2       94.29       90.40      6.44 o 
   9   4   2       77.01       87.65     10.61 o 
  -8   5   2       14.04       15.98      3.50 o 
  -7   5   2      654.38      653.45     18.31 o 
  -6   5   2      943.93      973.20     22.40 o 
  -5   5   2       39.85       47.62      4.44 o 
  -4   5   2     1924.13     1818.47     26.07 o 
  -3   5   2     1123.54     1148.41     15.56 o 
  -2   5   2      180.96      160.40      4.56 o 
  -1   5   2      535.67      546.95     15.36 o 
   0   5   2      217.93      220.30      4.24 o 
   1   5   2      537.74      547.90     14.77 o 
   2   5   2      182.75      167.34      9.32 o 
   3   5   2     1131.15     1142.97     15.55 o 
   4   5   2     1943.38     1871.29     25.49 o 
   5   5   2       43.67       45.26      3.30 o 
   6   5   2      946.23      957.84     15.23 o 
   7   5   2      655.41      649.04     26.40 o 
   8   5   2       14.23       14.72      5.62 o 
  -8   6   2       45.89       60.46     10.07 o 
  -7   6   2      568.38      592.69     29.12 o 
  -6   6   2      153.41      157.30      8.06 o 
  -5   6   2      308.93      317.52     12.35 o 
  -4   6   2     1171.12     1188.00     24.27 o 
  -3   6   2       71.26       88.63     10.47 o 
  -2   6   2     3867.61     3950.05     36.28 o 
  -1   6   2       53.80       68.84      3.40 o 
   0   6   2       36.12       20.57      2.20 o 
   1   6   2       55.85       67.45      2.88 o 
   2   6   2     3854.80     3956.58     51.62 o 
   3   6   2       69.90       83.28      6.41 o 
   4   6   2     1165.98     1142.10     17.01 o 
   5   6   2      299.88      311.63      8.82 o 
   6   6   2      150.04      157.93      6.64 o 
   7   6   2      580.19      588.44     25.61 o 
   8   6   2       48.10       52.59      9.27 o 
  -7   7   2      106.07      118.97     12.20 o 
  -6   7   2      629.79      730.75     64.13 o 
  -5   7   2      294.65      281.04     10.83 o 
  -4   7   2      238.37      223.60     12.38 o 
  -3   7   2      130.04      125.23      5.12 o 
  -2   7   2      159.97      164.69      4.49 o 
  -1   7   2     1583.94     1582.68     21.44 o 
   0   7   2       40.85       41.05      2.52 o 
   1   7   2     1561.23     1556.16     21.13 o 
   2   7   2      162.51      173.55      6.45 o 
   3   7   2      133.16      131.74      4.67 o 
   4   7   2      235.47      242.15      8.21 o 
   5   7   2      300.58      301.14      9.45 o 
   6   7   2      630.90      637.94     18.53 o 
   7   7   2      106.22      106.29     11.11 o 
  -7   8   2      201.82      210.70     16.24 o 
  -6   8   2       32.75       45.02      8.50 o 
  -5   8   2       74.20       78.90      9.48 o 
  -4   8   2      294.43      296.27     15.02 o 
  -3   8   2      214.81      217.54     11.96 o 
  -2   8   2      380.93      362.78      9.53 o 
  -1   8   2       61.70       67.99      5.16 o 
   0   8   2       97.31       95.31      7.03 o 
   1   8   2       65.27       65.96      3.61 o 
   2   8   2      367.42      338.42      8.63 o 
   3   8   2      216.49      225.70      7.67 o 
   4   8   2      290.18      291.91      8.30 o 
   5   8   2       76.50       87.95      5.57 o 
   6   8   2       31.22       33.45      4.35 o 
   7   8   2      200.69      211.95     15.78 o 
  -6   9   2      313.65      295.54     18.76 o 
  -5   9   2       91.02       86.16     10.46 o 
  -3   9   2      144.85      145.77      7.71 o 
  -2   9   2      173.96      176.88      6.79 o 
  -1   9   2      690.82      692.59     18.64 o 
   0   9   2       27.59       26.56      3.34 o 
   1   9   2      693.30      680.81     13.56 o 
   2   9   2      167.26      167.53      6.34 o 
   3   9   2      143.12      142.54      6.98 o 
   4   9   2        9.67        7.55      2.27 o 
   5   9   2       92.94       98.82      6.27 o 
   6   9   2      316.07      333.95     13.95 o 
  -5  10   2      101.80      109.35      8.74 o 
  -2  10   2      203.73      242.05     15.39 o 
  -1  10   2        1.53        0.43      3.39 o 
   0  10   2      143.05      161.80     11.93 o 
   1  10   2        1.62        3.80      2.13 o 
   2  10   2      205.50      213.85      8.70 o 
   3  10   2        5.22       14.25      3.81 o 
   4  10   2       53.77       59.86      6.90 o 
   5  10   2      102.58      110.41      8.39 o 
  -2  11   2       66.99       73.39     10.49 o 
  -1  11   2      161.91      168.91     10.42 o 
   0  11   2        1.81        4.20      3.19 o 
   1  11   2      162.84      162.42     12.04 o 
   2  11   2       65.43       68.07      7.67 o 
   3  11   2      146.16      164.23     13.07 o 
   1   0   3     1591.59     1707.13     20.60 o 
   2   0   3     1967.01     1941.60     23.99 o 
   3   0   3      531.50      680.28      8.32 o 
   4   0   3      570.78      664.97     10.56 o 
   5   0   3     1163.04     1160.92     17.16 o 
   6   0   3     2362.95     2378.59     41.31 o 
   7   0   3     3098.49     3172.94     54.25 o 
   8   0   3       20.52       28.01      4.18 o 
   9   0   3       45.62       41.46      5.38 o 
  10   0   3       77.62       70.04      6.78 o 
 -10   1   3       44.98       47.47      6.19 o 
  -9   1   3      759.19      773.49     21.22 o 
  -8   1   3      744.00      755.42     19.66 o 
  -7   1   3      387.97      364.56     11.98 o 
  -6   1   3      689.20      703.38     16.79 o 
  -5   1   3      325.92      313.68      9.43 o 
  -4   1   3      538.28      573.40      9.25 o 
  -3   1   3     1926.08     1955.18     25.29 o 
  -2   1   3     1385.94     1517.60     19.06 o 
   0   1   3       44.53       47.57      1.94 o 
   2   1   3     1430.23     1585.78     15.35 o 
   3   1   3     1924.78     2022.13     21.92 o 
   4   1   3      535.06      547.23      7.87 o 
   5   1   3      331.46      335.14      7.23 o 
   6   1   3      699.77      714.36     17.16 o 
   7   1   3      381.20      371.10     11.92 o 
   8   1   3      737.37      720.29     19.10 o 
   9   1   3      762.10      779.17     21.08 o 
  10   1   3       46.38       47.77      8.36 o 
 -10   2   3      297.67      294.54     18.32 o 
  -9   2   3       32.80       35.72      5.13 o 
  -8   2   3      225.59      242.67     10.34 o 
  -7   2   3      493.54      496.24     14.55 o 
  -6   2   3      771.24      738.13     17.62 o 
  -5   2   3     1178.18     1194.07     23.26 o 
  -4   2   3     2030.10     2125.94     27.90 o 
  -3   2   3      436.18      512.12      9.69 o 
  -2   2   3     1399.93     1491.58     35.20 o 
   2   2   3     1391.44     1511.91     19.39 o 
   3   2   3      448.86      488.99     18.08 o 
   4   2   3     2041.09     2142.55     24.36 o 
   5   2   3     1187.71     1169.68     15.22 o 
   6   2   3      793.76      745.95     17.29 o 
   7   2   3      502.89      501.87     14.29 o 
   8   2   3      230.95      238.78     10.09 o 
   9   2   3       33.12       35.14      4.96 o 
  -9   3   3     1020.38      993.82     25.50 o 
  -8   3   3      187.76      181.37      9.03 o 
  -7   3   3      127.34      119.20      6.84 o 
  -6   3   3      963.65      966.61     21.53 o 
  -5   3   3      711.84      688.00     16.10 o 
  -4   3   3      687.50      710.37     13.59 o 
  -3   3   3      456.61      480.33      7.03 o 
  -2   3   3      703.07      765.42      9.25 o 
  -1   3   3      267.87      343.77      4.95 o 
   0   3   3      488.58      474.10      5.44 o 
   1   3   3      268.67      342.25      5.51 o 
   2   3   3      681.53      739.79     11.51 o 
   3   3   3      464.19      480.01      7.67 o 
   4   3   3      694.49      717.16     12.30 o 
   5   3   3      692.14      687.68     11.67 o 
   6   3   3      956.71      969.08     20.97 o 
   7   3   3      124.76      137.08      7.06 o 
   8   3   3      178.65      188.64      9.05 o 
   9   3   3     1018.51     1016.78     37.02 o 
  -9   4   3       77.30       82.76      6.83 o 
  -8   4   3      233.52      234.04     16.47 o 
  -7   4   3      487.11      510.71     15.34 o 
  -6   4   3        5.30        7.74      2.33 o 
  -5   4   3      307.95      292.87      9.99 o 
  -4   4   3      631.45      644.91     13.45 o 
  -3   4   3      592.71      607.49     14.93 o 
  -2   4   3     1968.45     2000.62     19.15 o 
  -1   4   3     1354.19     1432.57     25.35 o 
   0   4   3     3527.16     3634.65     32.30 o 
   1   4   3     1343.85     1430.65     28.58 o 
   2   4   3     1999.91     2036.54     27.33 o 
   3   4   3      614.29      586.25     13.28 o 
   4   4   3      631.23      658.39     10.58 o 
   5   4   3      299.73      314.53      8.67 o 
   6   4   3        6.88        9.76      2.49 o 
   7   4   3      487.33      492.13     14.60 o 
   8   4   3      228.13      228.75     15.31 o 
   9   4   3       75.53       81.56     10.31 o 
  -9   5   3      110.79      114.06     10.76 o 
  -8   5   3      146.02      128.55      8.12 o 
  -7   5   3      810.55      836.54     21.48 o 
  -6   5   3     1565.56     1493.67     30.66 o 
  -5   5   3      282.54      290.27     10.13 o 
  -4   5   3      101.39      138.22      5.69 o 
  -3   5   3        6.69        9.01      1.37 o 
  -2   5   3     1160.98     1133.78     12.49 o 
  -1   5   3      222.31      241.01      4.69 o 
   0   5   3      197.18      200.12      3.67 o 
   1   5   3      210.50      215.24      4.68 o 
   2   5   3     1146.97     1117.76     21.15 o 
   3   5   3        7.16       12.11      2.07 o 
   4   5   3      105.00      137.66      4.52 o 
   5   5   3      288.48      261.58      6.53 o 
   6   5   3     1551.19     1493.35     24.28 o 
   7   5   3      805.77      794.84     29.89 o 
   8   5   3      146.32      150.80     12.92 o 
  -8   6   3     1105.01     1102.10     40.18 o 
  -7   6   3     1247.80     1334.06     29.95 o 
  -6   6   3      259.67      257.96     10.53 o 
  -5   6   3       70.63       71.30      7.05 o 
  -4   6   3      144.96      167.84     10.12 o 
  -3   6   3      342.97      362.53      8.63 o 
  -2   6   3     1758.86     1766.80     20.04 o 
  -1   6   3      276.98      262.94      5.80 o 
   0   6   3      412.76      419.41      7.13 o 
   1   6   3      277.44      264.23      5.44 o 
   2   6   3     1756.51     1760.24     26.05 o 
   3   6   3      352.57      374.46      9.05 o 
   4   6   3      140.65      140.92      4.34 o 
   5   6   3       74.39       79.07      4.66 o 
   6   6   3      265.76      260.22      8.59 o 
   7   6   3     1249.26     1262.28     41.67 o 
   8   6   3     1104.18     1136.97     40.30 o 
  -7   7   3      152.02      166.97     13.88 o 
  -6   7   3      109.70      116.54      7.34 o 
  -5   7   3      203.29      185.30     11.90 o 
  -4   7   3       33.89       49.95      6.20 o 
  -3   7   3      248.28      244.78      7.28 o 
  -2   7   3     1097.02     1136.94     14.83 o 
  -1   7   3      564.10      507.72      8.56 o 
   0   7   3      103.12      107.60      3.61 o 
   1   7   3      555.80      503.49      8.62 o 
   2   7   3     1095.08     1131.64     16.94 o 
   3   7   3      247.25      242.67      6.84 o 
   4   7   3       32.40       44.82      3.70 o 
   5   7   3      210.58      205.56      7.75 o 
   6   7   3      106.74      116.48      6.25 o 
   7   7   3      147.90      163.41     13.38 o 
  -7   8   3      127.57      129.79     12.72 o 
  -6   8   3      289.82      304.54     18.68 o 
  -4   8   3        7.40       11.36      3.68 o 
  -3   8   3      181.43      185.03      6.71 o 
  -2   8   3      281.49      278.20      9.45 o 
  -1   8   3       81.47       84.99      4.20 o 
   0   8   3      330.71      310.97     12.53 o 
   1   8   3       82.81       89.93      5.02 o 
   2   8   3      284.56      274.43      7.61 o 
   3   8   3      181.55      179.07      6.25 o 
   4   8   3        7.89        8.74      2.10 o 
   5   8   3      292.32      300.48     10.06 o 
   6   8   3      290.95      309.18     10.55 o 
   7   8   3      129.95      120.03     12.12 o 
  -6   9   3      124.34      138.84     13.21 o 
  -3   9   3      114.93      112.27      5.47 o 
  -2   9   3      107.93      114.61      5.52 o 
  -1   9   3       84.10       88.15      5.10 o 
   0   9   3       20.21       22.11      3.20 o 
   1   9   3       84.14       90.51      8.06 o 
   2   9   3      110.42      108.98      5.16 o 
   3   9   3      118.43      108.29      6.18 o 
   4   9   3      146.14      138.05      6.03 o 
   5   9   3      149.09      155.14     11.57 o 
   6   9   3      122.91      144.50      7.60 o 
  -5  10   3       24.73       26.65      7.37 o 
  -2  10   3      436.71      437.61     21.36 o 
  -1  10   3      174.73      164.99      8.78 o 
   0  10   3      203.89      195.52      9.79 o 
   1  10   3      174.87      165.04      6.61 o 
   2  10   3      443.93      451.83     11.37 o 
   3  10   3      335.33      331.61     11.48 o 
   4  10   3       45.25       42.67      4.98 o 
   5  10   3       24.17       28.73      7.84 o 
  -2  11   3       44.29       44.88      6.45 o 
  -1  11   3      629.93      659.46     21.04 o 
   0  11   3       32.06       38.52      5.85 o 
   1  11   3      624.63      639.44     20.56 o 
   2  11   3       45.59       49.56      5.22 o 
   3  11   3       21.44       22.90      6.06 o 
   0   0   4      607.05      580.63      8.41 o 
   1   0   4      332.34      343.61      4.41 o 
   2   0   4      470.67      460.12      5.87 o 
   3   0   4     2771.57     2517.41     26.74 o 
   4   0   4      965.63     1036.03     12.33 o 
   5   0   4     3691.35     3725.96     46.94 o 
   6   0   4      708.05      710.74     24.03 o 
   7   0   4      273.68      298.14     15.41 o 
   8   0   4       92.58       86.86      6.13 o 
   9   0   4      258.35      282.88     11.82 o 
  10   0   4       85.17       78.90      7.11 o 
 -10   1   4      444.06      416.39     15.55 o 
  -9   1   4       14.09       25.96      4.31 o 
  -8   1   4      128.50      113.52      7.06 o 
  -7   1   4      294.30      271.43     12.30 o 
  -6   1   4      182.60      172.95      7.41 o 
  -5   1   4     1605.90     1521.73     28.10 o 
  -4   1   4      181.27      195.35      4.71 o 
  -3   1   4     1275.91     1346.94     18.00 o 
  -2   1   4     3476.98     3601.81     67.51 o 
  -1   1   4     5241.51     4949.40    107.18 o 
   0   1   4     1319.95     1371.41     26.66 o 
   2   1   4     3448.41     3495.36     36.75 o 
   3   1   4     1269.09     1333.45     15.43 o 
   4   1   4      189.85      221.04      9.48 o 
   5   1   4     1596.17     1558.69     22.17 o 
   6   1   4      182.47      183.91      7.42 o 
   7   1   4      301.05      298.43     16.40 o 
   8   1   4      124.07      126.96     10.09 o 
   9   1   4       14.75       26.88      4.32 o 
  10   1   4      452.60      448.44     22.03 o 
  -9   2   4       48.70       45.43      5.66 o 
  -8   2   4       20.01       14.46      3.30 o 
  -7   2   4      195.95      182.27      8.38 o 
  -6   2   4     3476.79     3393.67     56.30 o 
  -5   2   4     4999.13     4973.62    124.90 o 
  -4   2   4      722.22      735.97     11.74 o 
  -3   2   4     1091.25     1133.27     15.10 o 
  -2   2   4     2181.64     2355.85     27.66 o 
  -1   2   4     1072.82     1052.37     31.35 o 
   0   2   4     1621.73     1867.66     18.25 o 
   1   2   4     1072.72     1065.86     40.79 o 
   2   2   4     2176.68     2371.02     22.96 o 
   3   2   4     1083.91     1142.05     12.54 o 
   4   2   4      699.10      747.52     10.37 o 
   5   2   4     4970.25     4990.56     53.14 o 
   6   2   4     3451.79     3369.69     55.56 o 
   7   2   4      194.61      192.75      8.33 o 
   8   2   4       20.27       21.83      3.72 o 
   9   2   4       49.10       56.62      6.09 o 
  -9   3   4      470.75      499.66     16.71 o 
  -8   3   4      457.85      450.19     14.93 o 
  -7   3   4      901.04      889.82     21.52 o 
  -6   3   4      704.29      704.04     23.82 o 
  -5   3   4      177.25      163.73      7.07 o 
  -4   3   4     1181.56     1074.43     19.12 o 
  -3   3   4     1151.07     1137.67     15.91 o 
  -2   3   4      483.28      484.95      7.30 o 
  -1   3   4     1123.50     1180.82     12.78 o 
   0   3   4        1.40        4.04      0.49 o 
   1   3   4     1119.01     1170.29     19.27 o 
   2   3   4      489.86      488.41      6.55 o 
   3   3   4     1164.46     1155.01     14.49 o 
   4   3   4     1184.44     1079.09     12.93 o 
   5   3   4      180.39      182.90      5.19 o 
   6   3   4      714.80      700.20     16.77 o 
   7   3   4      912.02      892.64     20.88 o 
   8   3   4      455.12      447.30     14.41 o 
   9   3   4      469.34      472.89     23.69 o 
  -9   4   4      143.51      155.25      9.26 o 
  -8   4   4      229.39      249.80     11.01 o 
  -7   4   4       51.48       57.61      7.88 o 
  -6   4   4      114.16      115.68      8.68 o 
  -5   4   4      932.53      950.31     20.82 o 
  -4   4   4      195.33      222.28      6.73 o 
  -3   4   4     2597.03     2685.87     34.63 o 
  -2   4   4     1054.13     1008.82     11.90 o 
  -1   4   4      578.89      600.15     10.60 o 
   0   4   4     3029.54     3246.09     31.82 o 
   1   4   4      568.77      594.88      8.87 o 
   2   4   4     1044.58      995.42     13.31 o 
   3   4   4     2605.93     2714.91     27.66 o 
   4   4   4      203.88      217.20      5.98 o 
   5   4   4      928.14      943.04     13.92 o 
   6   4   4      117.05      121.05      5.11 o 
   7   4   4       53.06       44.16      7.41 o 
   8   4   4      230.71      220.53     15.00 o 
   9   4   4      144.35      131.35     12.72 o 
  -9   5   4       26.90       28.48      6.54 o 
  -8   5   4      258.92      250.59     11.39 o 
  -7   5   4       80.21       87.17      6.37 o 
  -6   5   4      236.32      257.94     10.18 o 
  -5   5   4      334.35      326.05     15.13 o 
  -4   5   4     3725.30     3672.84     57.46 o 
  -3   5   4       24.92       30.86      4.74 o 
  -2   5   4     3759.24     3784.51     37.69 o 
  -1   5   4      372.54      343.67      5.89 o 
   0   5   4      280.25      285.72      6.31 o 
   1   5   4      366.58      339.83      6.58 o 
   2   5   4     3748.73     3790.02     42.07 o 
   3   5   4       26.36       27.10      2.05 o 
   4   5   4     3705.88     3657.19     37.36 o 
   5   5   4      332.63      335.14      7.44 o 
   6   5   4      239.17      238.69      7.83 o 
   7   5   4       79.88       99.84     10.07 o 
   8   5   4      271.21      266.92     17.08 o 
  -8   6   4        1.86       15.89      6.03 o 
  -7   6   4      189.17      200.98      9.90 o 
  -6   6   4       68.61       63.60      5.48 o 
  -5   6   4       77.17       60.35      6.74 o 
  -4   6   4      272.66      260.93      8.66 o 
  -3   6   4     1361.66     1351.11     20.64 o 
  -2   6   4     2192.61     2183.19     24.01 o 
  -1   6   4      397.24      398.44     11.14 o 
   0   6   4       18.81       35.22      2.96 o 
   1   6   4      403.06      399.72      8.84 o 
   2   6   4     2199.43     2201.21     27.01 o 
   3   6   4     1353.68     1322.35     18.52 o 
   4   6   4      271.99      263.22      8.56 o 
   5   6   4       76.20       68.34      3.82 o 
   6   6   4       67.58       65.32      4.47 o 
   7   6   4      187.29      181.79     13.52 o 
   8   6   4        2.35       18.09      6.48 o 
  -7   7   4       56.50       74.38      9.42 o 
  -6   7   4      668.48      668.42     19.06 o 
  -5   7   4       18.91       20.88      4.88 o 
  -4   7   4     2478.34     2430.50     61.16 o 
  -3   7   4      149.69      152.23      6.97 o 
  -2   7   4      508.70      520.50     12.54 o 
  -1   7   4      664.51      662.48     10.18 o 
   0   7   4      300.47      291.05      6.16 o 
   1   7   4      659.48      642.16     10.15 o 
   2   7   4      509.00      495.66     12.07 o 
   3   7   4      146.21      141.81      6.26 o 
   4   7   4     2459.66     2414.58     31.52 o 
   5   7   4       17.89       18.82      2.69 o 
   6   7   4      661.80      691.39     15.75 o 
   7   7   4       55.63       54.11      9.23 o 
  -7   8   4       42.07       44.73      8.88 o 
  -6   8   4      453.60      471.20     23.63 o 
  -5   8   4        8.63        9.38      3.57 o 
  -4   8   4       56.21       54.27      6.62 o 
  -3   8   4      294.45      277.41     10.33 o 
  -2   8   4      518.91      502.16     10.17 o 
  -1   8   4       48.62       49.20      2.84 o 
   0   8   4        5.79       15.05      2.20 o 
   1   8   4       47.48       49.84      3.59 o 
   2   8   4      522.58      522.40     11.06 o 
   3   8   4      292.91      309.16     12.77 o 
   4   8   4       54.23       53.90      4.09 o 
   5   8   4        8.59        9.08      2.20 o 
   6   8   4      446.50      453.89     12.90 o 
   7   8   4       43.03       40.71      8.53 o 
  -6   9   4      383.61      391.77     22.34 o 
  -3   9   4       46.30       40.00      4.81 o 
  -2   9   4      113.22      104.71      6.65 o 
  -1   9   4      288.21      285.19      9.29 o 
   0   9   4        0.07        0.08      1.46 o 
   1   9   4      292.44      293.18     11.40 o 
   2   9   4      110.98      104.87      6.03 o 
   3   9   4       47.66       47.22      4.80 o 
   4   9   4      492.43      491.42     11.64 o 
   5   9   4        0.08        5.98      2.16 o 
   6   9   4      385.15      413.45     12.76 o 
  -2  10   4      446.56      448.75     21.80 o 
  -1  10   4       15.54       17.77      3.68 o 
   0  10   4      788.15      767.31     17.55 o 
   1  10   4       16.04       17.43      3.17 o 
   2  10   4      439.52      459.98     12.46 o 
   3  10   4      904.08      911.04     28.55 o 
   4  10   4       85.92       94.92      6.28 o 
   5  10   4       45.08       46.13      9.52 o 
  -2  11   4      242.82      248.75     16.33 o 
  -1  11   4      131.86      145.20     13.36 o 
   0  11   4      135.35      142.56     10.47 o 
   1  11   4      131.63      139.24      7.48 o 
   2  11   4      242.11      250.13      9.92 o 
   3  11   4      108.62      115.63     11.35 o 
   2   0   5     3903.88     3723.71     54.61 o 
   3   0   5     2239.63     2485.02     26.56 o 
   4   0   5     1181.65     1170.82     13.89 o 
   5   0   5      561.41      586.14     10.50 o 
   6   0   5        0.13        9.05      2.55 o 
   7   0   5       55.11       61.12      4.76 o 
   8   0   5      192.81      192.00      8.95 o 
   9   0   5      126.40      136.97      8.13 o 
  10   0   5      119.54      106.07     10.35 o 
 -10   1   5       44.76       42.05      8.08 o 
  -9   1   5      882.69      845.49     22.52 o 
  -8   1   5       18.91       18.50      5.94 o 
  -7   1   5     1018.68     1004.59     22.65 o 
  -6   1   5        8.28       11.59      2.52 o 
  -5   1   5      808.65      818.79     17.43 o 
  -4   1   5      439.97      442.83      8.08 o 
  -3   1   5       94.87      106.19      8.19 o 
  -2   1   5      756.52      660.29     10.94 o 
   0   1   5     1504.96     1468.04     14.60 o 
   2   1   5      766.67      661.07      7.43 o 
   3   1   5       85.90       82.85      3.24 o 
   4   1   5      448.44      443.47      6.74 o 
   5   1   5      803.70      783.26     13.24 o 
   6   1   5        8.03       11.30      2.56 o 
   7   1   5     1029.12      985.85     25.10 o 
   8   1   5       17.38       21.79      3.74 o 
   9   1   5      870.71      848.91     22.20 o 
  -9   2   5       50.94       48.71      5.88 o 
  -8   2   5      159.19      158.43      8.41 o 
  -7   2   5      280.96      292.36     10.70 o 
  -6   2   5      971.41      930.67     20.75 o 
  -5   2   5     1496.11     1376.06     26.50 o 
  -4   2   5       26.72       23.25      2.25 o 
  -2   2   5      578.31      670.99     21.83 o 
  -1   2   5     1406.22     1479.26     20.18 o 
   0   2   5     4965.23     5273.13    109.33 o 
   1   2   5     1394.81     1506.81     24.01 o 
   2   2   5      587.02      670.77     15.84 o 
   3   2   5     7941.76     8403.09    173.44 o 
   4   2   5       25.97       24.21      1.63 o 
   5   2   5     1513.75     1407.40     17.53 o 
   6   2   5      951.03      926.75     22.05 o 
   7   2   5      284.45      277.51     10.11 o 
   8   2   5      162.38      172.83      8.44 o 
   9   2   5       51.20       52.75      8.84 o 
  -9   3   5      450.88      455.91     15.99 o 
  -8   3   5      221.59      219.81     10.09 o 
  -7   3   5      503.78      483.44     14.85 o 
  -6   3   5       83.40       75.57      5.17 o 
  -5   3   5      274.60      277.23     14.98 o 
  -4   3   5      407.03      432.11     10.05 o 
  -3   3   5       92.97      103.32      3.11 o 
  -2   3   5     1479.03     1569.87     29.96 o 
  -1   3   5     2878.17     2925.96     32.35 o 
   0   3   5      859.35      854.90      9.84 o 
   1   3   5     2877.64     2978.66     36.37 o 
   2   3   5     1450.11     1540.04     20.04 o 
   3   3   5       90.04       98.50      2.64 o 
   4   3   5      424.26      469.35      7.09 o 
   5   3   5      274.66      269.45      5.85 o 
   6   3   5       76.23       76.78      4.92 o 
   7   3   5      507.81      507.62     14.42 o 
   8   3   5      227.31      218.04     14.66 o 
   9   3   5      448.39      448.88     22.81 o 
  -9   4   5      144.65      150.57     12.47 o 
  -8   4   5      397.90      414.59     14.68 o 
  -7   4   5      170.47      160.44      8.37 o 
  -6   4   5      435.59      427.92     13.31 o 
  -5   4   5      283.67      260.60      9.46 o 
  -4   4   5       91.61       90.98      4.28 o 
  -3   4   5     2379.20     2372.35     30.68 o 
  -2   4   5      834.49      833.36     11.77 o 
  -1   4   5       72.34       83.12      5.53 o 
   0   4   5     6528.61     6696.30     94.78 o 
   1   4   5       68.67       79.95      7.52 o 
   2   4   5      848.70      859.66     10.47 o 
   3   4   5     2351.66     2323.52     24.40 o 
   4   4   5       98.46      100.31      4.09 o 
   5   4   5      274.71      268.51     10.03 o 
   6   4   5      421.64      425.21     10.11 o 
   7   4   5      173.64      181.34     12.69 o 
   8   4   5      405.78      394.67     20.51 o 
   9   4   5      149.93      136.97     12.58 o 
  -9   5   5       77.09       96.46     10.28 o 
  -8   5   5       22.74       32.84      5.04 o 
  -7   5   5       67.58       70.95      5.87 o 
  -6   5   5      282.75      296.16     11.08 o 
  -5   5   5      139.35      148.20      9.98 o 
  -4   5   5       52.08       56.09      4.54 o 
  -3   5   5      384.22      373.60     11.25 o 
  -2   5   5     1505.97     1556.11     17.64 o 
  -1   5   5     2294.05     2296.55     24.24 o 
   0   5   5      212.28      208.26      3.65 o 
   1   5   5     2264.87     2281.58     26.90 o 
   2   5   5     1517.10     1551.84     19.74 o 
   3   5   5      386.16      376.50      9.24 o 
   4   5   5       50.91       62.43      3.44 o 
   5   5   5      139.35      143.63      5.02 o 
   6   5   5      277.47      254.99     10.29 o 
   7   5   5       66.44       74.74      8.89 o 
   8   5   5       22.90       25.86      7.09 o 
  -8   6   5      963.33      948.01     25.21 o 
  -7   6   5       45.93       60.24      6.42 o 
  -6   6   5      171.42      165.62      8.61 o 
  -5   6   5      329.43      312.39     15.66 o 
  -4   6   5     1307.54     1224.44     24.38 o 
  -3   6   5     1640.35     1585.67     23.58 o 
  -2   6   5     2251.33     2242.36     24.59 o 
  -1   6   5      348.28      360.96      7.34 o 
   0   6   5     3521.02     3713.68     37.72 o 
   1   6   5      344.61      352.91      9.51 o 
   2   6   5     2255.41     2236.81     45.77 o 
   3   6   5     1637.91     1566.20     21.51 o 
   4   6   5     1308.00     1284.62     18.82 o 
   5   6   5      331.85      314.47      8.09 o 
   6   6   5      169.66      170.02      6.87 o 
   7   6   5       46.57       42.08      8.09 o 
   8   6   5      961.72      944.90     35.73 o 
  -7   7   5      178.19      169.33      9.45 o 
  -6   7   5      361.38      376.47     13.77 o 
  -5   7   5      122.31      108.78      9.33 o 
  -4   7   5       49.50       62.07      7.04 o 
  -3   7   5      266.79      252.17     10.38 o 
  -2   7   5      545.26      567.43      9.35 o 
  -1   7   5       62.51       61.44      7.92 o 
   0   7   5      221.42      209.75      5.12 o 
   1   7   5       64.95       72.76      4.90 o 
   2   7   5      554.76      578.63     13.20 o 
   3   7   5      266.97      264.41      7.18 o 
   4   7   5       50.12       55.51      3.82 o 
   5   7   5      121.53      110.46      6.73 o 
   6   7   5      364.60      380.73     11.15 o 
   7   7   5      177.78      181.14     13.97 o 
  -6   8   5       48.92       57.14      5.93 o 
  -5   8   5      135.17      156.12     11.62 o 
  -4   8   5       31.47       44.37      7.15 o 
  -3   8   5       54.45       66.67      5.09 o 
  -2   8   5      832.62      869.61     12.86 o 
  -1   8   5      131.36      132.67      4.34 o 
   0   8   5     1987.20     2039.03     27.45 o 
   1   8   5      133.22      132.23      5.19 o 
   2   8   5      828.84      831.22     15.08 o 
   3   8   5       54.59       56.54      5.09 o 
   4   8   5       31.34       32.04      3.33 o 
   5   8   5      138.98      145.05      6.05 o 
   6   8   5       51.27       60.55      5.48 o 
   7   8   5       14.99       28.33      7.23 o 
  -6   9   5      221.94      226.14     16.96 o 
  -4   9   5       30.66       39.81      7.05 o 
  -3   9   5       40.38       43.25      4.97 o 
  -2   9   5      317.56      323.46     10.47 o 
  -1   9   5      485.94      494.02     12.69 o 
   0   9   5      111.62      118.57      6.05 o 
   1   9   5      487.00      482.98     13.01 o 
   2   9   5      312.50      309.15     10.37 o 
   3   9   5       42.45       41.08      4.53 o 
   4   9   5       30.92       36.87      4.53 o 
   5   9   5      275.79      266.27      8.56 o 
   6   9   5      217.86      232.27      9.46 o 
  -2  10   5      654.55      670.36     21.12 o 
  -1  10   5       77.21       84.81      5.78 o 
   0  10   5      940.20      929.08     19.85 o 
   1  10   5       78.63       83.93      6.23 o 
   2  10   5      660.98      695.98     14.67 o 
   3  10   5       25.28       39.78      4.83 o 
   4  10   5       43.31       47.93      5.26 o 
  -2  11   5      122.99      139.16     12.22 o 
  -1  11   5      842.85      900.17     34.68 o 
   0  11   5       19.95       19.87      4.18 o 
   1  11   5      851.52      873.03     17.53 o 
   2  11   5      121.22      131.22     12.15 o 
   3  11   5       51.23       52.49      8.79 o 
   1   0   6     3160.35     3089.62     68.26 o 
   2   0   6       30.51       59.22      1.81 o 
   3   0   6      388.33      380.76      5.58 o 
   4   0   6       33.52       31.37      1.38 o 
   5   0   6     4274.09     4361.24     54.43 o 
   6   0   6      537.97      485.21     13.11 o 
   7   0   6       52.59       50.73      5.77 o 
   8   0   6      333.46      338.25     12.25 o 
   9   0   6       47.46       50.01      5.86 o 
  10   0   6       85.94       89.53      9.62 o 
 -10   1   6      396.37      381.97     20.54 o 
  -9   1   6      246.09      242.77     11.11 o 
  -8   1   6      206.97      212.25      9.57 o 
  -7   1   6       47.47       50.21      4.85 o 
  -6   1   6      844.15      873.41     19.48 o 
  -5   1   6      169.67      168.68      4.83 o 
  -4   1   6      531.47      541.98      9.59 o 
  -3   1   6      853.88      889.74     12.33 o 
  -2   1   6     2875.83     3039.77     36.55 o 
  -1   1   6       13.96       21.11      1.03 o 
   0   1   6     1601.56     1585.31     14.18 o 
   1   1   6       15.65       21.41      1.01 o 
   2   1   6     2821.35     3017.33     28.51 o 
   3   1   6      860.93      894.30     10.92 o 
   4   1   6      530.91      566.58      8.07 o 
   5   1   6      170.16      179.54      5.15 o 
   6   1   6      848.91      847.92     20.54 o 
   7   1   6       49.47       61.15      4.76 o 
   8   1   6      202.13      205.06      9.27 o 
   9   1   6      247.54      250.90     10.97 o 
  -9   2   6       77.90       73.67      6.28 o 
  -8   2   6      599.04      593.81     17.42 o 
  -7   2   6      536.83      521.25     15.12 o 
  -6   2   6      338.65      315.07     10.70 o 
  -5   2   6      354.27      413.21     11.42 o 
  -4   2   6       27.60       33.89      2.37 o 
  -3   2   6     3542.94     3814.85     46.41 o 
  -2   2   6     2647.62     2819.87     30.43 o 
  -1   2   6      219.03      234.45     14.74 o 
   0   2   6       70.67      111.97      2.55 o 
   1   2   6      217.96      229.88      9.04 o 
   2   2   6     2589.47     2759.43     26.73 o 
   3   2   6     3586.23     3844.94     36.50 o 
   4   2   6       22.65       32.14      1.99 o 
   5   2   6      352.78      382.98      6.91 o 
   6   2   6      343.90      330.15     10.19 o 
   7   2   6      525.35      501.38     14.29 o 
   8   2   6      587.49      578.95     16.63 o 
   9   2   6       77.53       74.02     10.60 o 
  -9   3   6      338.77      342.69     13.66 o 
  -8   3   6      198.64      188.18      9.34 o 
  -7   3   6       75.30       73.36      5.57 o 
  -6   3   6      120.98      120.75      6.46 o 
  -5   3   6      104.53      103.54      5.68 o 
  -4   3   6     1635.98     1644.67     27.68 o 
  -3   3   6        9.04       16.23      3.48 o 
  -2   3   6     1483.95     1481.92     17.91 o 
  -1   3   6     3851.91     3888.36     42.15 o 
   0   3   6       27.46       31.03      2.89 o 
   1   3   6     3864.71     3930.48     52.08 o 
   2   3   6     1472.97     1490.78     15.72 o 
   3   3   6        7.67       11.20      1.08 o 
   4   3   6     1638.72     1627.24     18.00 o 
   5   3   6      104.38      108.18      3.58 o 
   6   3   6      126.22      107.16      4.64 o 
   7   3   6       70.69       75.62      6.24 o 
   8   3   6      203.78      192.17     13.67 o 
   9   3   6      340.90      301.06     18.59 o 
  -9   4   6        1.41        0.65      2.25 o 
  -8   4   6      969.54      952.27     24.47 o 
  -7   4   6      415.72      412.28     13.98 o 
  -6   4   6      677.97      680.15     17.75 o 
  -5   4   6      544.31      531.66     20.19 o 
  -4   4   6      523.14      519.27     11.94 o 
  -3   4   6     1566.46     1631.56     50.24 o 
  -2   4   6      515.96      591.05     25.58 o 
  -1   4   6     1018.76     1000.62     14.60 o 
   0   4   6     4516.04     4929.41     47.56 o 
   1   4   6     1017.43      983.98     14.69 o 
   2   4   6      522.49      585.01     19.65 o 
   3   4   6     1584.47     1616.89     20.74 o 
   4   4   6      530.95      512.21      7.96 o 
   5   4   6      542.74      519.77      9.23 o 
   6   4   6      685.46      682.45     17.35 o 
   7   4   6      406.72      388.86     19.02 o 
   8   4   6      979.08      979.99     34.84 o 
   9   4   6        1.29        2.74      4.42 o 
  -9   5   6      469.09      461.68     23.40 o 
  -8   5   6       88.50       83.87      6.81 o 
  -7   5   6      286.10      303.31     11.99 o 
  -6   5   6      398.86      377.34     12.92 o 
  -5   5   6      183.41      181.11     11.31 o 
  -4   5   6      900.28      960.70     19.10 o 
  -3   5   6      190.98      214.27      5.89 o 
  -2   5   6      201.14      197.68      4.99 o 
  -1   5   6      419.50      381.02      6.37 o 
   0   5   6      878.85      869.41     11.18 o 
   1   5   6      425.27      367.29      6.88 o 
   2   5   6      197.89      188.31      4.12 o 
   3   5   6      189.67      207.28      4.62 o 
   4   5   6      902.20      910.63     34.76 o 
   5   5   6      183.15      181.89      5.65 o 
   6   5   6      401.63      388.32     12.80 o 
   7   5   6      278.67      257.32     15.68 o 
   8   5   6       83.39       78.10      9.86 o 
  -8   6   6      275.11      287.51     12.78 o 
  -7   6   6      281.32      281.23     11.91 o 
  -6   6   6      190.93      194.16      9.44 o 
  -5   6   6      307.28      327.79     16.27 o 
  -4   6   6       23.00       26.57      3.40 o 
  -3   6   6      395.41      406.60     10.15 o 
  -2   6   6      226.88      230.45     15.07 o 
  -1   6   6       95.63       96.89      4.31 o 
   0   6   6        0.85        9.69      1.59 o 
   1   6   6       93.74       93.71      4.83 o 
   2   6   6      226.48      228.48     17.28 o 
   3   6   6      406.34      405.22      8.71 o 
   4   6   6       21.09       22.42      2.75 o 
   5   6   6      320.84      319.43      9.90 o 
   6   6   6      191.47      212.64      7.70 o 
   7   6   6      272.99      282.25     16.81 o 
   8   6   6      274.28      304.54     18.51 o 
  -7   7   6      400.71      403.13     15.04 o 
  -6   7   6      446.92      482.70     15.87 o 
  -5   7   6       35.49       43.27      7.21 o 
  -4   7   6      438.47      482.74     20.20 o 
  -3   7   6       31.06       32.63      3.16 o 
  -2   7   6      696.04      680.76     10.54 o 
  -1   7   6      337.49      325.48      7.96 o 
   0   7   6      136.53      142.25      4.18 o 
   1   7   6      332.29      316.96     18.72 o 
   2   7   6      686.75      675.42     14.62 o 
   3   7   6       32.88       34.54      5.56 o 
   4   7   6      436.86      443.70     12.65 o 
   5   7   6       35.47       39.03      3.76 o 
   6   7   6      440.69      444.85     12.76 o 
   7   7   6      405.94      410.88     21.10 o 
  -6   8   6        2.09        4.46      2.71 o 
  -5   8   6      120.43      107.88      9.89 o 
  -4   8   6      121.17      125.12     10.14 o 
  -3   8   6      189.92      198.34     14.90 o 
  -2   8   6      729.58      734.36     11.60 o 
  -1   8   6       43.73       45.74      3.48 o 
   0   8   6      195.49      203.43      6.42 o 
   1   8   6       42.03       44.62      4.21 o 
   2   8   6      730.84      733.09     13.90 o 
   3   8   6      189.92      188.80      9.83 o 
   4   8   6      120.80      114.96      5.23 o 
   5   8   6      124.53      119.40      5.53 o 
   6   8   6        1.48        5.33      2.39 o 
   7   8   6      200.58      231.62     16.09 o 
  -4   9   6      619.59      621.69     25.91 o 
  -3   9   6       70.34       76.80      8.30 o 
  -2   9   6      267.99      268.65      8.93 o 
  -1   9   6      207.43      203.53      7.86 o 
   0   9   6        7.45        9.48      2.32 o 
   1   9   6      209.82      201.25      8.15 o 
   2   9   6      267.16      266.11      9.57 o 
   3   9   6       67.78       62.47      5.26 o 
   4   9   6      620.40      625.67     16.05 o 
   5   9   6       39.44       43.55      4.92 o 
   6   9   6      115.16      123.75      7.18 o 
  -3  10   6      147.68      154.39     12.20 o 
  -2  10   6      456.86      459.69     15.40 o 
  -1  10   6       60.51       63.48      5.44 o 
   0  10   6      199.99      202.33      8.49 o 
   1  10   6       57.99       59.35      5.45 o 
   2  10   6      456.99      452.14     15.03 o 
   3  10   6      145.00      150.65      7.82 o 
   4  10   6       59.59       62.43      5.94 o 
  -2  11   6        9.45        3.57      4.04 o 
  -1  11   6      125.17      143.12     12.88 o 
   0  11   6       45.23       48.58      5.10 o 
   1  11   6      125.49      143.06      7.67 o 
   2  11   6       10.13        9.23      4.27 o 
   1   0   7     1884.03     1835.23     24.23 o 
   2   0   7      521.17      602.71      7.77 o 
   3   0   7      332.13      425.83      6.26 o 
   4   0   7     2565.00     2605.66     30.99 o 
   5   0   7       94.04       96.47      3.73 o 
   6   0   7     4069.09     3942.99     63.74 o 
   7   0   7      633.26      603.73     16.13 o 
   8   0   7      281.00      268.45     10.76 o 
   9   0   7      124.91      122.01      7.70 o 
  10   0   7      212.46      186.69     13.62 o 
 -10   1   7      188.22      200.04     14.50 o 
  -9   1   7      213.40      222.27     10.68 o 
  -8   1   7      293.43      262.32     10.87 o 
  -7   1   7       37.58       35.42      4.32 o 
  -6   1   7      526.42      519.35     14.16 o 
  -5   1   7      591.91      594.84     10.97 o 
  -4   1   7     1529.29     1400.10     16.31 o 
  -3   1   7      492.40      571.87     15.58 o 
  -2   1   7      383.10      434.20     16.40 o 
  -1   1   7     1682.25     1801.43     18.03 o 
   0   1   7      738.25      779.14      8.43 o 
   1   1   7     1719.13     1860.61     42.87 o 
   2   1   7      381.78      430.46     11.44 o 
   3   1   7      491.32      541.81      6.95 o 
   4   1   7     1522.61     1379.74     16.64 o 
   5   1   7      580.13      534.42     10.39 o 
   6   1   7      520.97      567.13     14.22 o 
   7   1   7       35.36       43.46      6.77 o 
   8   1   7      292.89      295.37     11.16 o 
   9   1   7      213.83      260.26     43.99 o 
  -9   2   7       62.06       60.41     13.35 o 
  -8   2   7      140.99      154.37      8.39 o 
  -7   2   7      303.14      289.46     10.94 o 
  -6   2   7      453.40      410.18     15.61 o 
  -5   2   7       45.74       42.09      3.64 o 
  -4   2   7      118.82      129.56      4.76 o 
  -3   2   7      507.85      563.96     13.77 o 
  -2   2   7      703.08      724.01      9.90 o 
  -1   2   7      184.04      163.06      3.51 o 
   0   2   7       64.46       86.54      2.09 o 
   1   2   7      188.44      171.26      4.47 o 
   2   2   7      739.77      763.55     10.79 o 
   3   2   7      503.98      561.09      7.32 o 
   4   2   7      121.81      127.82      3.38 o 
   5   2   7       42.78       33.58      1.98 o 
   6   2   7      453.89      428.39     13.91 o 
   7   2   7      304.50      317.22     10.72 o 
   8   2   7      137.18      139.35     11.59 o 
   9   2   7       63.82       65.79      9.88 o 
  -9   3   7        7.43       15.67      3.76 o 
  -8   3   7       77.73       79.96      6.22 o 
  -7   3   7      524.64      503.12     15.28 o 
  -6   3   7        8.91       18.28      3.26 o 
  -5   3   7      444.01      393.31     11.76 o 
  -4   3   7      351.94      324.09      8.60 o 
  -3   3   7      363.54      363.07      7.01 o 
  -2   3   7     1211.75     1211.66     15.36 o 
  -1   3   7     2493.20     2611.86     62.05 o 
   0   3   7     1945.36     1924.57     19.65 o 
   1   3   7     2471.15     2553.45     32.79 o 
   2   3   7     1218.26     1225.22     13.28 o 
   3   3   7      361.88      361.14      6.69 o 
   4   3   7      346.97      343.43      6.16 o 
   5   3   7      452.65      403.04      7.45 o 
   6   3   7        7.88       15.72      2.98 o 
   7   3   7      520.21      492.57     21.50 o 
   8   3   7       83.13       89.39      9.75 o 
   9   3   7        7.86        8.79      5.16 o 
  -9   4   7        8.27        6.58      3.01 o 
  -8   4   7        8.98       21.90      4.24 o 
  -7   4   7      552.43      548.48     16.53 o 
  -6   4   7      233.27      218.15      9.27 o 
  -5   4   7     2601.76     2459.51     62.15 o 
  -4   4   7      774.49      756.65     16.01 o 
  -3   4   7        1.45        7.26      2.02 o 
  -2   4   7      181.32      170.93      5.63 o 
  -1   4   7      167.02      168.30      4.27 o 
   0   4   7      323.48      328.02     14.87 o 
   1   4   7      165.15      157.85      3.19 o 
   2   4   7      177.98      173.31      4.75 o 
   3   4   7        1.90        5.36      0.96 o 
   4   4   7      780.60      783.72     10.57 o 
   5   4   7     2610.62     2524.17     30.65 o 
   6   4   7      235.17      230.53     12.41 o 
   7   4   7      545.67      509.42     22.42 o 
   8   4   7        7.95       15.74      5.58 o 
   9   4   7        9.56       19.34      6.43 o 
  -9   5   7      363.21      417.46     22.24 o 
  -8   5   7       79.81       80.08      6.67 o 
  -7   5   7      311.57      309.92     13.36 o 
  -6   5   7      128.08      126.76      7.35 o 
  -5   5   7      117.31      120.30      9.36 o 
  -4   5   7      467.26      486.39     12.27 o 
  -3   5   7     1479.98     1452.30     19.09 o 
  -2   5   7      230.40      228.67     11.62 o 
  -1   5   7      257.46      277.15      5.28 o 
   0   5   7       75.07       78.81      2.60 o 
   1   5   7      260.40      275.61      8.14 o 
   2   5   7      230.45      246.30      8.59 o 
   3   5   7     1476.84     1446.00     19.57 o 
   4   5   7      462.75      474.84      9.42 o 
   5   5   7      120.88      129.63      4.80 o 
   6   5   7      130.19      119.02      7.10 o 
   7   5   7      316.32      292.63     16.70 o 
   8   5   7       76.61       72.52      9.15 o 
  -8   6   7      237.30      249.54     12.01 o 
  -7   6   7      100.35      108.19      7.51 o 
  -6   6   7      708.85      682.74     19.19 o 
  -5   6   7      790.70      768.02     27.35 o 
  -4   6   7      114.56      122.16      6.00 o 
  -3   6   7     1723.28     1692.12     22.19 o 
  -2   6   7       74.29       74.45      4.81 o 
  -1   6   7      366.32      375.48      6.80 o 
   0   6   7       82.83       64.72      3.22 o 
   1   6   7      362.03      372.79      9.47 o 
   2   6   7       70.90       67.61      6.14 o 
   3   6   7     1713.43     1658.69     27.42 o 
   4   6   7      123.86      128.54      4.87 o 
   5   6   7      782.66      740.08     13.52 o 
   6   6   7      689.63      688.96     15.02 o 
   7   6   7       98.86      118.17     11.11 o 
   8   6   7      236.38      233.62     16.18 o 
  -7   7   7       70.23       76.55      6.96 o 
  -6   7   7       80.80       80.84      6.64 o 
  -5   7   7       10.51       13.87      4.42 o 
  -4   7   7        1.73        4.93      3.36 o 
  -3   7   7       92.44       88.03      3.93 o 
  -2   7   7       51.25       58.27      3.30 o 
  -1   7   7      912.26      871.80     13.96 o 
   0   7   7      170.89      171.98      5.53 o 
   1   7   7      936.94      892.29     17.35 o 
   2   7   7       51.65       53.57      3.35 o 
   3   7   7       91.74       90.11      4.20 o 
   4   7   7        2.15        4.86      1.75 o 
   5   7   7       10.93       12.42      2.32 o 
   6   7   7       80.46       86.85      5.47 o 
   7   7   7       69.96       84.06      9.91 o 
  -6   8   7       45.84       47.01      6.06 o 
  -5   8   7       41.83       35.87      6.84 o 
  -4   8   7       43.62       47.27      7.57 o 
  -3   8   7     1265.51     1233.71     21.61 o 
  -2   8   7      186.07      188.58     10.58 o 
  -1   8   7      121.25      120.22      4.90 o 
   0   8   7        0.52        1.44      1.37 o 
   1   8   7      123.33      128.89      5.24 o 
   2   8   7      188.13      198.64     15.11 o 
   3   8   7     1262.64     1237.99     23.29 o 
   4   8   7       43.40       49.28      4.07 o 
   5   8   7       38.47       42.28      3.89 o 
   6   8   7       47.73       48.23      4.92 o 
   7   8   7      350.78      365.45     20.31 o 
  -5   9   7      307.40      305.74     17.86 o 
  -4   9   7      215.45      210.40     14.27 o 
  -3   9   7       24.68       28.53      5.71 o 
  -2   9   7       78.84       83.70      5.05 o 
  -1   9   7      218.85      206.51      7.96 o 
   0   9   7      189.87      183.81      7.65 o 
   1   9   7      214.85      212.59      8.45 o 
   2   9   7       80.65       87.69      5.69 o 
   3   9   7       25.29       32.16      3.77 o 
   4   9   7      217.11      230.50      9.34 o 
   5   9   7      307.22      310.88     11.13 o 
   6   9   7      221.25      244.27     12.20 o 
  -3  10   7      104.05       90.02      9.55 o 
  -2  10   7      323.34      326.19     10.58 o 
  -1  10   7       18.35       16.30      3.01 o 
   0  10   7       14.78       30.35      3.97 o 
   1  10   7       19.34       22.88      3.65 o 
   2  10   7      323.66      332.28     11.47 o 
   3  10   7      104.18       90.00      6.46 o 
   4  10   7       13.12       11.75      3.09 o 
  -2  11   7       85.55       80.08      9.47 o 
  -1  11   7       81.16       78.92      7.12 o 
   0  11   7        0.20        2.63      1.96 o 
   1  11   7       80.53       82.64      6.56 o 
   2  11   7       87.62       76.56      9.43 o 
   1   0   8      135.92      126.95      2.39 o 
   2   0   8     1803.01     1976.06     21.62 o 
   3   0   8      495.87      528.81      7.46 o 
   4   0   8       36.91       34.73      1.65 o 
   5   0   8     2259.49     2198.89     29.97 o 
   6   0   8      736.27      752.37     17.58 o 
   7   0   8       64.11       83.30      5.61 o 
   8   0   8       78.35       85.75      6.12 o 
   9   0   8      333.63      339.10     13.06 o 
 -10   1   8      162.12      172.04     13.43 o 
  -9   1   8      115.25      108.11      7.44 o 
  -8   1   8      664.72      677.16     24.43 o 
  -7   1   8      296.20      287.55     10.65 o 
  -6   1   8      119.46      122.16      6.32 o 
  -5   1   8      496.72      511.78      9.87 o 
  -4   1   8      728.74      741.60      9.98 o 
  -3   1   8      851.44      806.34     11.76 o 
  -2   1   8      419.06      408.28      6.16 o 
  -1   1   8       73.30       83.74      3.06 o 
   0   1   8      877.66      881.16      9.76 o 
   1   1   8       73.43       76.01      5.30 o 
   2   1   8      393.95      387.44      5.19 o 
   3   1   8      834.21      796.14      9.35 o 
   4   1   8      740.95      756.76     10.27 o 
   5   1   8      490.62      506.12      9.92 o 
   6   1   8      117.78      125.76      6.11 o 
   7   1   8      294.02      307.09     10.68 o 
   8   1   8      669.13      665.46     18.12 o 
   9   1   8      117.63      129.31     11.94 o 
  -9   2   8      133.84      135.45      8.40 o 
  -8   2   8      746.33      742.13     20.13 o 
  -7   2   8      228.47      212.62      9.28 o 
  -6   2   8      164.93      174.91      7.76 o 
  -5   2   8       41.68       39.78      2.72 o 
  -4   2   8     1326.48     1329.06     31.58 o 
  -3   2   8      941.24      977.16     14.12 o 
  -2   2   8      273.05      270.68      4.90 o 
  -1   2   8      159.90      213.42      4.56 o 
   0   2   8      103.24      129.22      2.26 o 
   1   2   8      152.58      208.91      5.10 o 
   2   2   8      249.46      248.69      3.88 o 
   3   2   8      934.13      976.75     11.22 o 
   4   2   8     1323.05     1351.80     15.06 o 
   5   2   8       42.43       45.55      3.30 o 
   6   2   8      155.36      162.98      6.89 o 
   7   2   8      231.47      222.33      8.84 o 
   8   2   8      754.85      727.24     28.53 o 
   9   2   8      141.54      128.78     11.94 o 
  -9   3   8      517.39      535.64     17.75 o 
  -8   3   8        3.70        7.12      2.84 o 
  -7   3   8       91.33       91.19      6.29 o 
  -6   3   8     1020.88     1031.92     33.94 o 
  -5   3   8       32.67       27.20      3.51 o 
  -4   3   8      291.02      298.30      8.20 o 
  -3   3   8      368.98      401.11     12.47 o 
  -2   3   8      237.51      258.55      5.18 o 
  -1   3   8      701.97      656.00      9.73 o 
   0   3   8       63.04       68.93      2.70 o 
   1   3   8      726.28      688.67      9.49 o 
   2   3   8      236.87      255.00      4.00 o 
   3   3   8      374.59      390.36     12.21 o 
   4   3   8      289.55      290.69      5.28 o 
   5   3   8       32.59       24.66      2.10 o 
   6   3   8     1014.21     1028.80     22.30 o 
   7   3   8       92.08       90.53      8.91 o 
   8   3   8        3.60        6.32      4.45 o 
   9   3   8      512.42      515.47     24.95 o 
  -9   4   8      262.91      280.78     13.36 o 
  -8   4   8     1095.76     1145.33     27.57 o 
  -7   4   8      210.06      216.97      9.93 o 
  -6   4   8      229.98      231.81      9.70 o 
  -5   4   8      562.18      548.51     21.12 o 
  -4   4   8     1188.17     1139.51     21.96 o 
  -3   4   8     1090.62     1068.05     34.68 o 
  -2   4   8      803.49      820.28     12.04 o 
  -1   4   8     2226.80     2272.85     26.79 o 
   0   4   8      528.52      523.36     22.12 o 
   1   4   8     2217.23     2251.66     22.81 o 
   2   4   8      806.13      834.67     10.15 o 
   3   4   8     1095.43     1082.35     29.03 o 
   4   4   8     1191.00     1176.50     16.52 o 
   5   4   8      559.27      549.01     10.19 o 
   6   4   8      223.30      240.63      9.52 o 
   7   4   8      210.49      206.54     13.51 o 
   8   4   8     1095.04     1090.76     38.17 o 
   9   4   8      266.41      275.65     17.89 o 
  -8   5   8      239.72      252.26     13.11 o 
  -7   5   8       46.34       45.68      5.62 o 
  -6   5   8       68.64       53.60      5.28 o 
  -5   5   8      138.05      139.82     10.30 o 
  -4   5   8     1274.22     1194.98     23.48 o 
  -3   5   8       41.06       36.97      2.47 o 
  -2   5   8      181.87      176.73      4.93 o 
  -1   5   8     1850.09     1804.39     23.04 o 
   0   5   8      113.82      114.76      3.14 o 
   1   5   8     1846.80     1844.72     18.21 o 
   2   5   8      193.85      184.77      4.99 o 
   3   5   8       42.61       40.30      2.83 o 
   4   5   8     1269.13     1211.81     25.35 o 
   5   5   8      138.33      149.35      5.19 o 
   6   5   8       68.57       77.23      5.82 o 
   7   5   8       47.99       56.17      8.51 o 
   8   5   8      247.00      249.73     16.35 o 
  -8   6   8       45.11       52.71      6.55 o 
  -7   6   8      411.85      431.18     15.40 o 
  -6   6   8        0.74        8.84      2.85 o 
  -5   6   8      179.19      184.01     12.30 o 
  -4   6   8      355.37      320.29     10.24 o 
  -3   6   8      281.74      304.13      7.08 o 
  -2   6   8      257.20      244.75      7.57 o 
  -1   6   8       70.99       82.05      3.56 o 
   0   6   8        3.75       11.13      2.40 o 
   1   6   8       71.94       86.48      4.59 o 
   2   6   8      250.75      237.35      6.17 o 
   3   6   8      274.83      283.77      7.19 o 
   4   6   8      359.95      327.11      8.02 o 
   5   6   8      175.25      178.46      6.04 o 
   6   6   8        0.75        3.73      2.61 o 
   7   6   8      423.54      437.82     21.17 o 
   8   6   8       46.21       49.45      8.66 o 
  -8   7   8       22.91       24.83      6.03 o 
  -7   7   8      502.15      478.75     16.86 o 
  -6   7   8       47.89       48.08      7.93 o 
  -5   7   8      226.90      217.86     13.84 o 
  -4   7   8       74.90       82.99      5.45 o 
  -3   7   8      177.72      176.04      5.57 o 
  -2   7   8       82.81       86.06      3.94 o 
  -1   7   8     1108.92     1099.07     20.31 o 
   0   7   8      191.29      189.44      5.91 o 
   1   7   8     1089.39     1086.04     17.28 o 
   2   7   8       87.50       85.15      5.22 o 
   3   7   8      172.34      169.05      5.72 o 
   4   7   8       74.41       81.32      4.27 o 
   5   7   8      224.51      220.05      7.09 o 
   6   7   8       48.57       55.44      5.00 o 
   7   7   8      504.80      506.74     23.45 o 
  -7   8   8      663.04      749.28     30.44 o 
  -6   8   8       51.34       65.02      9.62 o 
  -5   8   8       10.55       12.36      4.43 o 
  -4   8   8      453.51      441.50     21.05 o 
  -3   8   8      672.58      700.63     15.23 o 
  -2   8   8      190.02      190.76     15.75 o 
  -1   8   8       43.90       46.42      3.46 o 
   0   8   8      322.64      344.47     12.89 o 
   1   8   8       43.86       42.03      3.56 o 
   2   8   8      194.38      192.02     10.54 o 
   3   8   8      675.14      695.28     16.26 o 
   4   8   8      458.10      475.17     13.16 o 
   5   8   8        9.40        9.99      2.35 o 
   6   8   8       49.95       57.61      5.29 o 
   7   8   8      664.32      659.80     28.75 o 
  -5   9   8      103.87       99.85     10.21 o 
  -4   9   8       66.79       76.65      8.76 o 
  -3   9   8       91.16       93.88      6.54 o 
  -2   9   8      186.44      182.30      7.47 o 
  -1   9   8      520.04      512.41     13.26 o 
   0   9   8       59.90       55.75      4.26 o 
   1   9   8      525.63      517.32     11.74 o 
   2   9   8      190.29      192.84      7.02 o 
   3   9   8       94.65      101.80      5.34 o 
   4   9   8       62.59       66.81      7.75 o 
   5   9   8      103.09      104.41      6.50 o 
   6   9   8        0.88        2.72      3.82 o 
  -4  10   8        0.09        4.62      2.76 o 
  -3  10   8       89.57       91.91      7.28 o 
  -2  10   8      203.51      207.98      8.44 o 
  -1  10   8      133.91      141.80      7.05 o 
   0  10   8      349.64      372.06     11.85 o 
   1  10   8      132.10      123.46      6.89 o 
   2  10   8      204.34      214.16      9.18 o 
   3  10   8       90.58       89.94      8.01 o 
   4  10   8        0.07       -0.14      1.87 o 
  -2  11   8       47.22       52.18      6.19 o 
  -1  11   8      234.92      256.36      9.98 o 
   0  11   8        0.44        1.10      1.86 o 
   1  11   8      240.29      252.85     12.58 o 
   2  11   8       45.41       59.10      9.71 o 
   1   0   9     3990.54     3808.74     40.31 o 
   2   0   9      283.89      307.89      4.98 o 
   3   0   9     1070.07     1168.91     16.28 o 
   4   0   9       17.55       19.88      1.42 o 
   5   0   9      549.81      559.92     10.69 o 
   6   0   9       86.79       76.65      4.96 o 
   7   0   9       29.31       27.61      3.83 o 
   8   0   9       16.67       23.99      3.87 o 
   9   0   9      310.14      323.43     35.19 o 
  -9   1   9      416.07      415.21     14.90 o 
  -8   1   9      100.07       89.26      6.28 o 
  -7   1   9      211.89      189.18      8.50 o 
  -6   1   9      296.57      309.21     10.57 o 
  -5   1   9      422.20      402.04      8.50 o 
  -4   1   9     1745.92     1681.81     19.78 o 
  -3   1   9      859.75      807.09     12.17 o 
  -2   1   9     1959.81     1928.77     27.74 o 
  -1   1   9     6017.97     6255.87    132.79 o 
   0   1   9      143.08      146.10      3.04 o 
   1   1   9     5984.93     5841.85    124.80 o 
   2   1   9     1981.03     1963.90     19.36 o 
   3   1   9      871.62      822.47      9.61 o 
   4   1   9     1741.92     1705.63     22.12 o 
   5   1   9      417.49      377.41      8.34 o 
   6   1   9      293.09      290.42     10.52 o 
   7   1   9      207.29      191.72     15.59 o 
   8   1   9      100.08       92.49      9.81 o 
   9   1   9      414.28      422.06     22.11 o 
  -9   2   9      134.67      138.85      8.53 o 
  -8   2   9      150.77      149.45      8.24 o 
  -7   2   9       36.38       37.04      4.59 o 
  -6   2   9      599.67      585.64     18.94 o 
  -5   2   9     2717.94     2586.91     35.16 o 
  -4   2   9      126.24      155.68      9.52 o 
  -3   2   9      246.88      231.88      5.18 o 
  -2   2   9        0.54        1.79      0.67 o 
  -1   2   9      277.21      314.91     10.22 o 
   0   2   9      241.00      303.99      6.36 o 
   1   2   9      281.73      329.29      6.19 o 
   2   2   9        1.80        5.28      0.70 o 
   3   2   9      242.23      231.95      4.08 o 
   4   2   9      131.44      140.82      3.35 o 
   5   2   9     2721.01     2620.42     29.88 o 
   6   2   9      615.56      609.95     12.23 o 
   7   2   9       33.58       41.82      7.00 o 
   8   2   9      145.70      132.28     11.34 o 
   9   2   9      138.62      146.28     12.72 o 
  -9   3   9      174.27      174.20      9.88 o 
  -8   3   9       73.23       81.38      6.40 o 
  -7   3   9      952.83      954.86     23.11 o 
  -6   3   9      274.83      284.01     10.49 o 
  -5   3   9      410.80      417.35     17.64 o 
  -4   3   9      756.96      775.95     15.95 o 
  -3   3   9      704.71      683.85     10.18 o 
  -2   3   9       97.70      107.62      3.23 o 
  -1   3   9      350.66      373.11     23.79 o 
   0   3   9      181.63      182.45      3.56 o 
   1   3   9      343.94      367.30     22.40 o 
   2   3   9       95.00      104.88      3.18 o 
   3   3   9      695.87      680.00      8.78 o 
   4   3   9      757.08      761.25     10.08 o 
   5   3   9      416.31      430.39      9.37 o 
   6   3   9      269.17      295.94     10.32 o 
   7   3   9      947.41      916.37     31.77 o 
   8   3   9       74.67       75.32      8.94 o 
   9   3   9      175.28      208.31     15.19 o 
  -9   4   9      421.88      434.56     16.18 o 
  -8   4   9      120.88      127.08      8.13 o 
  -7   4   9      210.91      202.77      9.67 o 
  -6   4   9      338.34      338.83     12.07 o 
  -5   4   9      447.89      450.30     18.78 o 
  -4   4   9      249.68      259.05      8.08 o 
  -3   4   9      786.03      806.73     14.29 o 
  -2   4   9      443.13      471.18      8.26 o 
  -1   4   9      203.85      206.28      5.00 o 
   0   4   9     4612.75     4554.76     49.06 o 
   1   4   9      203.60      204.55      4.64 o 
   2   4   9      435.91      463.04      8.14 o 
   3   4   9      809.35      808.02     12.31 o 
   4   4   9      241.94      238.86      6.03 o 
   5   4   9      450.12      431.69      8.80 o 
   6   4   9      342.61      345.61     11.71 o 
   7   4   9      216.18      193.17     13.14 o 
   8   4   9      119.33      107.27     10.98 o 
   9   4   9      421.16      433.17     22.81 o 
  -8   5   9       32.34       32.90      5.12 o 
  -7   5   9       49.43       64.89      5.84 o 
  -6   5   9        9.98       16.71      3.52 o 
  -5   5   9      104.57      102.74      8.90 o 
  -4   5   9      690.84      682.76     15.86 o 
  -3   5   9       28.45       31.09      2.80 o 
  -2   5   9     1369.03     1330.21     18.12 o 
  -1   5   9      347.45      318.17      6.97 o 
   0   5   9       10.29       13.28      1.69 o 
   1   5   9      352.04      329.79      6.03 o 
   2   5   9     1357.44     1324.36     17.99 o 
   3   5   9       26.61       26.14      2.42 o 
   4   5   9      701.64      686.89     11.97 o 
   5   5   9      105.84      114.07      6.65 o 
   6   5   9       11.56       24.41      4.01 o 
   7   5   9       48.94       49.98      7.95 o 
   8   5   9       33.60       32.07      7.26 o 
  -8   6   9      348.66      330.37     14.08 o 
  -7   6   9      291.16      307.66     12.89 o 
  -6   6   9      141.44      130.99     11.02 o 
  -5   6   9      290.30      308.70     16.39 o 
  -4   6   9      525.20      514.97     13.77 o 
  -3   6   9      275.42      288.72      6.99 o 
  -2   6   9      426.58      406.54     11.68 o 
  -1   6   9        7.36        7.43      1.53 o 
   0   6   9      529.51      497.83     24.78 o 
   1   6   9        7.83        8.40      1.67 o 
   2   6   9      419.13      404.43     14.97 o 
   3   6   9      275.72      290.29      7.23 o 
   4   6   9      532.62      505.22     10.40 o 
   5   6   9      285.34      299.42      7.96 o 
   6   6   9      142.89      143.75      8.09 o 
   7   6   9      283.78      303.20     17.44 o 
   8   6   9      348.72      364.71     20.18 o 
  -7   7   9      208.52      211.96     10.97 o 
  -6   7   9      558.35      493.28     23.32 o 
  -5   7   9       48.39       55.57      8.43 o 
  -4   7   9       76.64       81.57      5.52 o 
  -3   7   9      293.52      283.02      7.35 o 
  -2   7   9      131.43      132.51      4.93 o 
  -1   7   9      624.21      598.13     11.43 o 
   0   7   9        2.53        1.43      1.26 o 
   1   7   9      624.64      599.10     11.77 o 
   2   7   9      132.02      128.55      5.87 o 
   3   7   9      297.40      291.11      9.32 o 
   4   7   9       72.38       80.90      4.30 o 
   5   7   9       48.74       50.60      3.92 o 
   6   7   9      567.52      572.81     17.62 o 
   7   7   9      204.55      208.80     14.61 o 
  -7   8   9       35.52       47.34      8.20 o 
  -6   8   9       58.42       63.01      9.57 o 
  -5   8   9      652.92      656.09     27.29 o 
  -4   8   9       45.73       43.36      7.45 o 
  -3   8   9      493.22      504.22     12.54 o 
  -2   8   9      538.37      528.09     23.23 o 
  -1   8   9       68.66       73.40      3.96 o 
   0   8   9        8.49       11.26      2.08 o 
   1   8   9       66.48       69.10      4.03 o 
   2   8   9      532.65      540.29     11.81 o 
   3   8   9      490.27      489.23     13.25 o 
   4   8   9       48.36       45.12      4.67 o 
   5   8   9      648.20      653.65     16.24 o 
   6   8   9       59.31       72.60     11.16 o 
   7   8   9       34.42       37.86      7.85 o 
  -5   9   9      154.51      148.28     12.60 o 
  -4   9   9       57.81       64.72      8.18 o 
  -3   9   9      253.40      257.08     10.84 o 
  -2   9   9       63.40       69.44      4.14 o 
  -1   9   9      242.86      241.77      7.59 o 
   0   9   9        4.77        6.38      1.94 o 
   1   9   9      243.21      245.57      7.87 o 
   2   9   9       61.18       70.46      4.69 o 
   3   9   9      250.09      241.61      8.21 o 
   4   9   9       57.69       58.12      5.61 o 
   5   9   9      156.85      162.28      8.79 o 
   6   9   9      166.52      143.76     12.93 o 
  -4  10   9        4.85        7.82      3.96 o 
  -3  10   9      259.17      269.65     11.80 o 
  -2  10   9       85.76       91.54      5.79 o 
  -1  10   9       10.31        7.30      2.42 o 
   0  10   9      423.60      445.70     13.16 o 
   1  10   9       11.58       11.48      2.81 o 
   2  10   9       87.30       95.48      7.79 o 
   3  10   9      261.36      271.93     10.69 o 
   4  10   9        4.77        2.78      2.37 o 
  -2  11   9      183.58      192.37     10.40 o 
  -1  11   9      370.67      375.52     12.32 o 
   0  11   9       42.93       37.32      5.68 o 
   1  11   9      365.65      353.57     20.94 o 
   1   0  10     3134.68     3148.44     30.23 o 
   2   0  10        6.86        5.11      1.50 o 
   3   0  10      672.41      604.59      8.52 o 
   4   0  10        2.46        6.64      0.97 o 
   5   0  10     3306.05     3265.60     42.61 o 
   6   0  10      329.42      298.38      9.95 o 
   7   0  10       15.77       16.67      3.15 o 
   8   0  10      996.08      990.00     29.11 o 
   9   0  10        0.58        1.40      3.46 o 
  -9   1  10      363.00      372.43     13.97 o 
  -8   1  10      543.62      507.69     15.89 o 
  -7   1  10      314.04      320.70     20.16 o 
  -6   1  10       37.41       38.26      4.18 o 
  -5   1  10      646.39      624.35     11.80 o 
  -4   1  10      203.18      196.91      4.86 o 
  -3   1  10     1197.17     1145.97     16.49 o 
  -2   1  10      370.33      411.73     17.76 o 
  -1   1  10     2344.40     2291.21     22.59 o 
   0   1  10      100.61      108.46      2.12 o 
   1   1  10     2322.02     2291.04     27.86 o 
   2   1  10      370.66      402.55      7.27 o 
   3   1  10     1212.35     1181.18     13.72 o 
   4   1  10      204.16      191.14      4.60 o 
   5   1  10      667.99      655.98     11.87 o 
   6   1  10       32.49       36.01      4.21 o 
   7   1  10      311.87      276.49     10.21 o 
   8   1  10      547.31      529.64     23.58 o 
   9   1  10      363.27      316.12     19.12 o 
  -9   2  10      106.64      117.52      7.92 o 
  -8   2  10      133.97      141.68     10.61 o 
  -7   2  10      181.12      176.12      8.47 o 
  -6   2  10     1571.27     1479.74     29.94 o 
  -5   2  10     2270.16     2162.15     30.52 o 
  -4   2  10      309.20      282.14      8.21 o 
  -3   2  10     1044.33     1047.40     20.43 o 
  -2   2  10       78.41       91.26      2.83 o 
  -1   2  10     4079.37     4208.64     45.10 o 
   0   2  10       52.91       34.65      2.37 o 
   1   2  10     4053.08     4168.98     44.23 o 
   2   2  10       80.12       91.97      1.98 o 
   3   2  10     1064.60     1061.80     12.06 o 
   4   2  10      311.60      294.86      5.12 o 
   5   2  10     2266.65     2219.95     25.89 o 
   6   2  10     1568.46     1551.79     61.46 o 
   7   2  10      184.87      175.86     12.25 o 
   8   2  10      131.99      134.72     11.65 o 
   9   2  10      113.55      108.31     11.45 o 
  -9   3  10      319.89      355.21     14.28 o 
  -8   3  10      369.19      373.34     13.87 o 
  -7   3  10      425.30      418.19     16.85 o 
  -6   3  10       69.42       64.34      7.91 o 
  -5   3  10      115.32      103.17      8.37 o 
  -4   3  10     2110.02     1935.86     33.42 o 
  -3   3  10      268.15      239.59      6.21 o 
  -2   3  10      199.91      186.66      4.50 o 
  -1   3  10       13.18       13.05      1.40 o 
   0   3  10       33.65       37.89      1.84 o 
   1   3  10       11.91       11.48      1.21 o 
   2   3  10      212.83      200.60      4.56 o 
   3   3  10      268.76      237.16      6.23 o 
   4   3  10     2100.19     1968.63     24.12 o 
   5   3  10      116.54      105.57      3.90 o 
   6   3  10       75.45       87.52      5.67 o 
   7   3  10      426.42      408.41     19.31 o 
   8   3  10      367.86      365.80     19.55 o 
   9   3  10      324.00      332.98     19.54 o 
  -9   4  10      160.19      152.34      9.43 o 
  -8   4  10       24.15       28.70      4.74 o 
  -7   4  10       17.78       25.45      4.21 o 
  -6   4  10      625.81      600.58     16.98 o 
  -5   4  10      393.06      346.84     16.77 o 
  -4   4  10      222.02      211.83      7.47 o 
  -3   4  10     1825.68     1868.45     23.09 o 
  -2   4  10      432.13      428.87      7.91 o 
  -1   4  10      610.73      574.65      9.56 o 
   0   4  10     1851.61     1954.25     39.63 o 
   1   4  10      602.05      563.52      8.95 o 
   2   4  10      420.49      423.71      7.74 o 
   3   4  10     1793.91     1812.99     23.05 o 
   4   4  10      226.87      217.01      5.72 o 
   5   4  10      399.06      388.94      8.33 o 
   6   4  10      622.75      606.63     16.53 o 
   7   4  10       16.73       23.82      5.98 o 
   8   4  10       24.61       21.92      6.32 o 
  -8   5  10       31.42       36.34      5.47 o 
  -7   5  10      903.02      896.12     23.58 o 
  -6   5  10      359.34      370.01     13.30 o 
  -5   5  10       24.90       23.96      5.41 o 
  -4   5  10     2115.83     2000.03     35.76 o 
  -3   5  10      575.22      562.80     10.08 o 
  -2   5  10     1258.56     1231.61     17.28 o 
  -1   5  10      141.12      124.38      4.95 o 
   0   5  10        0.23        2.15      1.39 o 
   1   5  10      137.95      125.89      4.07 o 
   2   5  10     1264.17     1226.39     17.02 o 
   3   5  10      579.71      574.86     10.28 o 
   4   5  10     2135.17     2044.41     26.25 o 
   5   5  10       23.57       21.29      2.46 o 
   6   5  10      362.45      372.23     12.90 o 
   7   5  10      901.38      921.97     32.39 o 
   8   5  10       31.18       27.18      6.73 o 
  -8   6  10       76.11      102.22      8.01 o 
  -7   6  10      118.70      127.88      8.35 o 
  -6   6  10       28.58       28.74      6.35 o 
  -5   6  10        6.83       13.31      4.34 o 
  -4   6  10       28.17       35.45      4.11 o 
  -3   6  10      543.47      519.20     13.56 o 
  -2   6  10      953.34      930.88     14.83 o 
  -1   6  10       92.87       86.18      3.85 o 
   0   6  10     2481.43     2324.44     29.48 o 
   1   6  10       94.21       88.08      3.95 o 
   2   6  10      972.58      951.85     17.76 o 
   3   6  10      535.22      504.24     10.06 o 
   4   6  10       29.02       29.90      2.91 o 
   5   6  10        7.00        7.99      2.32 o 
   6   6  10       29.50       19.41      4.00 o 
   7   6  10      119.80      120.01     11.14 o 
   8   6  10       76.55       89.70     10.14 o 
  -7   7  10       48.58       54.66      6.65 o 
  -6   7  10      350.40      336.94     18.84 o 
  -5   7  10      465.17      431.16     20.98 o 
  -4   7  10     1569.66     1514.62     30.57 o 
  -3   7  10       10.29       13.19      2.14 o 
  -2   7  10      308.12      309.16      7.79 o 
  -1   7  10      496.08      512.74     10.65 o 
   0   7  10        0.51        0.84      1.23 o 
   1   7  10      489.04      511.51     10.78 o 
   2   7  10      304.09      298.57      8.14 o 
   3   7  10       10.48       10.08      2.40 o 
   4   7  10     1580.22     1544.49     30.53 o 
   5   7  10      463.19      451.40     10.54 o 
   6   7  10      340.47      337.89     10.98 o 
   7   7  10       48.77       64.11      9.55 o 
  -6   8  10      110.48       98.55     10.42 o 
  -5   8  10       70.89       81.15      9.22 o 
  -4   8  10      203.07      217.86     14.54 o 
  -3   8  10      132.04      139.04      7.34 o 
  -2   8  10      948.17      935.34     16.12 o 
  -1   8  10      334.17      341.39      9.76 o 
   0   8  10      437.61      404.37     12.34 o 
   1   8  10      331.10      323.54      8.74 o 
   2   8  10      947.11      924.99     16.70 o 
   3   8  10      130.39      129.81      7.56 o 
   4   8  10      201.87      205.45     15.95 o 
   5   8  10       71.94       76.02      5.63 o 
   6   8  10      110.05       91.08      7.82 o 
  -6   9  10      342.19      332.41     19.67 o 
  -5   9  10       12.25       12.42      4.94 o 
  -4   9  10      562.31      543.64     25.18 o 
  -3   9  10       19.32       22.94      3.34 o 
  -2   9  10      113.04      119.34      7.28 o 
  -1   9  10      149.75      158.50      6.20 o 
   0   9  10       40.05       42.85      4.45 o 
   1   9  10      150.36      155.89      6.28 o 
   2   9  10      113.69      121.30      5.74 o 
   3   9  10       19.20       27.96      3.50 o 
   4   9  10      554.10      554.97     18.78 o 
   5   9  10       11.77        8.30      2.74 o 
  -4  10  10      113.12      103.43     10.70 o 
  -3  10  10      490.39      494.16     16.69 o 
  -2  10  10      322.19      322.91     10.84 o 
  -1  10  10        5.86        4.03      2.20 o 
   0  10  10       84.68       79.90      5.81 o 
   1  10  10        5.30        5.57      2.46 o 
   2  10  10      316.79      330.79     11.64 o 
   3  10  10      496.65      500.87     14.85 o 
  -2  11  10      105.68      111.17     11.17 o 
  -1  11  10       65.79       75.10      7.21 o 
   0  11  10       30.39       26.07      4.97 o 
   1  11  10       68.01       79.43      9.64 o 
   1   0  11     1227.02     1346.98     14.31 o 
   2   0  11     1472.44     1532.83     18.11 o 
   3   0  11      573.94      596.25      8.63 o 
   4   0  11      221.23      245.49      4.91 o 
   5   0  11      557.62      581.62     11.21 o 
   6   0  11        1.37        4.90      1.87 o 
   7   0  11      658.24      631.21     16.79 o 
   8   0  11        1.47        6.13      2.63 o 
   9   0  11      163.30      154.34     13.31 o 
  -9   1  11      431.36      393.25     21.47 o 
  -8   1  11      319.50      351.65     12.84 o 
  -7   1  11      952.96      910.51     21.78 o 
  -6   1  11      268.71      283.67     10.04 o 
  -5   1  11      331.12      324.47      7.70 o 
  -4   1  11      290.31      273.35      6.02 o 
  -3   1  11     1070.64     1104.70     15.87 o 
  -2   1  11     1965.56     1990.86     20.37 o 
  -1   1  11     6159.63     6257.18    140.24 o 
   0   1  11      645.94      638.29      8.74 o 
   1   1  11     6149.84     6488.65    131.70 o 
   2   1  11     1980.05     2006.64     26.13 o 
   3   1  11     1053.91     1053.84     12.10 o 
   4   1  11      300.51      283.85      4.93 o 
   5   1  11      342.47      293.80      7.35 o 
   6   1  11      255.40      254.50      8.99 o 
   7   1  11      953.16      955.93     32.12 o 
   8   1  11      318.41      336.27     18.52 o 
   9   1  11      433.03      434.77     22.39 o 
  -9   2  11       18.01       25.73      4.50 o 
  -8   2  11      107.40      115.54      7.34 o 
  -7   2  11      396.56      399.91     13.30 o 
  -6   2  11      374.06      396.09     12.39 o 
  -5   2  11      262.17      290.96      7.48 o 
  -4   2  11      167.50      197.07     11.07 o 
  -3   2  11     1779.41     1836.52     35.26 o 
  -2   2  11      736.59      739.34     10.67 o 
  -1   2  11     4884.43     5086.84     63.57 o 
   1   2  11     4873.33     5100.51     62.02 o 
   2   2  11      743.79      750.88     11.62 o 
   3   2  11     1774.98     1845.32     19.21 o 
   4   2  11      161.88      168.41      3.78 o 
   5   2  11      260.17      296.24      9.66 o 
   6   2  11      368.30      370.23     11.65 o 
   7   2  11      393.66      367.22     18.13 o 
   8   2  11      107.26      100.83     10.33 o 
   9   2  11       18.71       20.21      6.51 o 
  -9   3  11      854.73      852.41     23.77 o 
  -8   3  11       89.71       85.34      6.63 o 
  -7   3  11       51.40       58.17      5.22 o 
  -6   3  11      299.91      274.69     17.35 o 
  -5   3  11      497.95      501.12     12.56 o 
  -4   3  11        1.77        9.04      2.00 o 
  -3   3  11      326.33      328.36      6.53 o 
  -2   3  11      932.05      966.53     13.47 o 
  -1   3  11     5257.61     5287.39     66.29 o 
   0   3  11      365.77      353.54      5.26 o 
   1   3  11     5252.23     5270.97     55.64 o 
   2   3  11      929.73      973.33     13.27 o 
   3   3  11      334.00      341.93      6.74 o 
   4   3  11        1.82        9.20      1.54 o 
   5   3  11      489.81      495.48      9.22 o 
   6   3  11      301.00      279.58     10.23 o 
   7   3  11       51.70       52.34      7.99 o 
   8   3  11       91.28      102.47     10.55 o 
   9   3  11      863.46      834.14     33.15 o 
  -9   4  11       56.67       71.25      9.14 o 
  -8   4  11      480.13      460.90     16.24 o 
  -7   4  11      392.09      400.40     14.20 o 
  -6   4  11      344.97      342.54     12.29 o 
  -5   4  11       81.00       77.19      7.75 o 
  -4   4  11      103.59       94.36      4.97 o 
  -3   4  11      177.45      189.23      7.76 o 
  -2   4  11     2007.00     1970.11     24.39 o 
  -1   4  11      900.33      902.87     15.15 o 
   0   4  11     2788.10     2849.43     33.39 o 
   1   4  11      900.83      907.23     11.56 o 
   2   4  11     2000.24     1961.76     23.96 o 
   3   4  11      181.49      195.36     11.61 o 
   4   4  11      107.55       91.97      3.74 o 
   5   4  11       76.88       81.15      3.75 o 
   6   4  11      341.04      325.89     11.64 o 
   7   4  11      387.70      410.21     19.70 o 
   8   4  11      493.79      490.29     23.13 o 
  -8   5  11        0.20        3.53      2.58 o 
  -7   5  11      516.57      527.17     17.07 o 
  -6   5  11     1266.83     1217.47     39.27 o 
  -5   5  11      469.59      463.10     20.40 o 
  -4   5  11      183.01      184.69      7.43 o 
  -3   5  11      453.58      431.75      8.61 o 
  -2   5  11      194.38      205.14      5.61 o 
  -1   5  11      599.47      543.87     11.86 o 
   0   5  11        7.54        5.47      1.32 o 
   1   5  11      601.77      550.05     11.68 o 
   2   5  11      192.47      207.35      5.44 o 
   3   5  11      461.29      438.23      8.77 o 
   4   5  11      179.83      180.85      5.60 o 
   5   5  11      459.98      453.38      9.69 o 
   6   5  11     1268.63     1206.58     26.87 o 
   7   5  11      520.59      505.52     22.70 o 
   8   5  11        0.26        0.26      3.82 o 
  -8   6  11      876.86      860.04     34.75 o 
  -7   6  11      377.65      410.39     15.24 o 
  -6   6  11       51.94       57.65      8.73 o 
  -5   6  11       16.82       16.58      4.85 o 
  -4   6  11       20.39       24.85      3.51 o 
  -3   6  11      317.45      307.83      7.49 o 
  -2   6  11     2210.07     2082.87     26.96 o 
  -1   6  11      559.32      551.06     10.58 o 
   0   6  11     2033.04     2012.79     26.54 o 
   1   6  11      554.02      552.01     13.33 o 
   2   6  11     2188.35     2045.71     33.42 o 
   3   6  11      328.18      313.62      7.56 o 
   4   6  11       20.06       19.90      2.42 o 
   5   6  11       17.81       19.44      2.54 o 
   6   6  11       50.49       46.12      4.59 o 
   7   6  11      380.55      373.96     19.64 o 
   8   6  11      886.45      914.42     34.34 o 
  -7   7  11       74.90       83.74      7.07 o 
  -6   7  11      192.27      190.78     14.11 o 
  -5   7  11       88.65       74.82      8.49 o 
  -4   7  11       36.48       46.44      5.01 o 
  -3   7  11       81.77       73.26      3.83 o 
  -2   7  11     1392.32     1342.49     20.15 o 
  -1   7  11      105.76      104.50      4.55 o 
   0   7  11        9.90       11.89      2.26 o 
   1   7  11      105.42      103.49      5.44 o 
   2   7  11     1393.86     1360.11     20.82 o 
   3   7  11       85.04       75.97      4.86 o 
   4   7  11       39.26       51.22      4.79 o 
   5   7  11       84.59       77.34      5.37 o 
   6   7  11      193.60      210.53      8.63 o 
   7   7  11       74.86       81.44      9.29 o 
  -6   8  11       67.29       80.24      9.50 o 
  -5   8  11      183.75      191.92     14.13 o 
  -4   8  11       60.17       68.27      8.39 o 
  -3   8  11      401.07      390.93     11.08 o 
  -2   8  11      460.13      455.85     10.47 o 
  -1   8  11       86.90       86.58      4.47 o 
   0   8  11     2107.40     2044.27     40.24 o 
   1   8  11       86.10       83.65      4.51 o 
   2   8  11      459.47      456.85     12.75 o 
   3   8  11      402.09      385.30     10.15 o 
   4   8  11       60.05       69.33      5.80 o 
   5   8  11      182.59      185.17      8.30 o 
   6   8  11       66.77       68.28      7.74 o 
  -5   9  11       95.96      109.36     11.15 o 
  -4   9  11       99.74       97.36     10.24 o 
  -3   9  11       88.09       97.06      5.69 o 
  -2   9  11      738.37      713.34     14.29 o 
  -1   9  11      173.68      165.40      6.41 o 
   0   9  11        0.63        1.13      1.47 o 
   1   9  11      173.42      160.95      6.49 o 
   2   9  11      740.30      708.92     14.80 o 
   3   9  11       90.85       96.38      5.40 o 
   4   9  11      101.66      106.50      6.66 o 
   5   9  11       93.31       97.41      6.38 o 
  -4  10  11      106.58      104.99     10.80 o 
  -3  10  11      348.59      344.42     17.73 o 
  -2  10  11      491.24      483.39     16.74 o 
  -1  10  11       89.19       87.11      5.87 o 
   0  10  11      365.69      360.74     11.94 o 
   1  10  11       89.96       87.96      6.22 o 
   2  10  11      499.56      508.86     16.09 o 
   3  10  11      348.59      341.17     12.13 o 
  -1  11  11      305.04      308.53     19.92 o 
   0   0  12      679.78      669.39     10.63 o 
   1   0  12      796.83      807.10      9.56 o 
   2   0  12     1763.20     1764.43     18.48 o 
   3   0  12     3120.79     2952.91     32.47 o 
   4   0  12      636.68      609.03      9.18 o 
   5   0  12     1879.08     1731.21     25.22 o 
   6   0  12       33.32       26.59      3.45 o 
   7   0  12      212.71      208.04      8.91 o 
   8   0  12       66.14       65.14      9.46 o 
   9   0  12       63.64       82.35     10.16 o 
  -9   1  12      358.82      408.34     21.91 o 
  -8   1  12      446.06      427.20     17.47 o 
  -7   1  12       78.33       97.60      6.26 o 
  -6   1  12      949.33      920.24     21.15 o 
  -5   1  12      593.24      558.23     11.10 o 
  -4   1  12     1527.98     1499.63     21.20 o 
  -3   1  12     1336.92     1305.77     18.57 o 
  -2   1  12      242.47      263.23      4.38 o 
  -1   1  12      283.76      260.03      6.92 o 
   0   1  12        1.10        2.53      0.56 o 
   1   1  12      294.48      274.98      5.83 o 
   2   1  12      244.40      262.45      5.06 o 
   3   1  12     1338.65     1280.47     14.23 o 
   4   1  12     1509.88     1505.90     26.79 o 
   5   1  12      586.58      554.73     10.93 o 
   6   1  12      951.19      977.27     22.13 o 
   7   1  12       76.20       88.88      8.95 o 
   8   1  12      452.22      406.39     20.56 o 
   9   1  12      364.00      386.39     21.34 o 
  -9   2  12      377.01      368.49     14.37 o 
  -8   2  12       99.90      108.14      8.07 o 
  -7   2  12      132.13      135.52      7.48 o 
  -6   2  12      309.00      315.36     14.45 o 
  -5   2  12     2287.73     2133.69     30.36 o 
  -4   2  12     1420.30     1422.63     25.99 o 
  -3   2  12     1954.68     1913.16     23.16 o 
  -2   2  12       12.07       18.61      3.00 o 
  -1   2  12     1191.14     1161.13     13.33 o 
   0   2  12      151.43      140.78      7.84 o 
   1   2  12     1193.76     1172.41     19.85 o 
   2   2  12       13.99       19.95      2.07 o 
   3   2  12     1952.68     1919.57     19.99 o 
   4   2  12     1419.15     1417.40     18.31 o 
   5   2  12     2270.75     2130.53     37.47 o 
   6   2  12      307.61      289.69     10.24 o 
   7   2  12      132.69      118.51     10.17 o 
   8   2  12       99.15       96.61     10.17 o 
   9   2  12      386.62      402.50     21.75 o 
  -9   3  12      257.36      274.64     12.55 o 
  -8   3  12      182.62      178.50      9.51 o 
  -7   3  12      304.60      329.61     12.42 o 
  -6   3  12      478.72      464.39     14.18 o 
  -5   3  12      212.10      216.12     12.63 o 
  -4   3  12     2506.72     2374.94     40.28 o 
  -3   3  12     1342.52     1293.06     17.17 o 
  -2   3  12     1728.48     1674.64     20.93 o 
  -1   3  12      310.09      311.18      6.39 o 
   0   3  12       31.93       37.04      1.42 o 
   1   3  12      314.17      316.31      5.83 o 
   2   3  12     1721.45     1663.48     24.69 o 
   3   3  12     1343.79     1280.28     17.04 o 
   4   3  12     2540.46     2406.54     28.76 o 
   5   3  12      214.08      225.99      5.82 o 
   6   3  12      469.16      442.25     13.46 o 
   7   3  12      304.35      305.61     16.73 o 
   8   3  12      179.37      177.40     13.34 o 
   9   3  12      251.81      260.99     17.45 o 
  -8   4  12        6.22       15.39      3.85 o 
  -7   4  12      161.73      161.49      8.82 o 
  -6   4  12      198.34      197.94      9.29 o 
  -5   4  12      515.58      518.61     21.47 o 
  -4   4  12       55.39       54.60      4.01 o 
  -3   4  12     1015.31     1000.91     14.76 o 
  -2   4  12      228.74      228.06      9.96 o 
  -1   4  12        3.40        7.23      1.36 o 
   0   4  12      111.73      153.13      7.89 o 
   1   4  12        4.85       10.52      1.26 o 
   2   4  12      243.46      242.56      5.60 o 
   3   4  12     1039.37     1028.00     14.85 o 
   4   4  12       56.26       52.42      3.06 o 
   5   4  12      522.43      523.40     10.12 o 
   6   4  12      200.28      186.91      8.78 o 
   7   4  12      160.19      158.52     12.24 o 
   8   4  12        7.11       19.50      6.15 o 
  -8   5  12        4.04        5.39      2.79 o 
  -7   5  12       92.19      118.34      7.97 o 
  -6   5  12      593.46      553.88     24.31 o 
  -5   5  12      487.60      498.85     21.82 o 
  -4   5  12      770.26      729.43     17.27 o 
  -3   5  12      531.05      506.63      9.66 o 
  -2   5  12      380.09      368.18      9.79 o 
  -1   5  12      214.92      211.75      7.56 o 
   0   5  12       17.41       20.02      2.63 o 
   1   5  12      216.43      216.79      6.03 o 
   2   5  12      383.76      365.23      9.03 o 
   3   5  12      534.63      508.72     12.88 o 
   4   5  12      766.32      744.63     12.82 o 
   5   5  12      488.96      519.06     10.53 o 
   6   5  12      589.75      590.58     17.04 o 
   7   5  12       86.51       96.76      9.70 o 
   8   5  12        3.34        6.94      4.43 o 
  -7   6  12      466.93      468.34     16.68 o 
  -6   6  12      220.62      219.65     14.83 o 
  -5   6  12      250.67      224.40     14.39 o 
  -4   6  12      198.01      175.70      7.81 o 
  -3   6  12      635.32      628.91     11.66 o 
  -2   6  12     2344.22     2261.58     29.10 o 
  -1   6  12       20.29       21.42      2.40 o 
   0   6  12        0.66       13.69      2.15 o 
   1   6  12       20.97       23.45      2.62 o 
   2   6  12     2356.52     2275.63     34.14 o 
   3   6  12      645.86      637.03     18.51 o 
   4   6  12      193.77      184.15      6.73 o 
   5   6  12      250.91      230.96      7.01 o 
   6   6  12      218.80      220.03      9.79 o 
   7   6  12      470.69      468.38     22.05 o 
   8   6  12       40.79       53.74      9.22 o 
  -7   7  12       98.43      100.22      7.84 o 
  -6   7  12      618.47      605.39     26.87 o 
  -5   7  12       39.93       38.65      7.32 o 
  -4   7  12     1441.42     1429.53     29.31 o 
  -3   7  12      113.63      116.27      4.86 o 
  -2   7  12      469.97      460.26     10.89 o 
  -1   7  12       49.95       50.54      5.30 o 
   0   7  12       55.83       58.19      3.54 o 
   1   7  12       48.15       45.80      4.84 o 
   2   7  12      470.57      455.53     12.10 o 
   3   7  12      115.48      129.35      6.29 o 
   4   7  12     1437.00     1384.89     25.36 o 
   5   7  12       41.65       42.41      4.57 o 
   6   7  12      611.17      639.82     20.40 o 
  -6   8  12      121.40      125.14     11.97 o 
  -5   8  12       51.83       42.26      8.07 o 
  -4   8  12      133.92      134.82     11.61 o 
  -3   8  12       89.77       90.89      7.92 o 
  -2   8  12     1040.99     1001.83     17.21 o 
  -1   8  12       15.15       15.03      2.46 o 
   0   8  12      402.86      386.44      9.76 o 
   1   8  12       18.37       18.00      2.77 o 
   2   8  12     1053.03     1007.86     18.86 o 
   3   8  12       87.84       86.35      4.89 o 
   4   8  12      130.61      125.96      6.81 o 
   5   8  12       52.98       51.45      5.27 o 
   6   8  12      118.08      118.28     11.18 o 
  -5   9  12        0.95        0.65      2.85 o 
  -4   9  12     1101.06     1064.26     39.35 o 
  -3   9  12       69.04       68.08      4.98 o 
  -2   9  12      637.70      625.83     13.36 o 
  -1   9  12       90.06       92.67      4.98 o 
   0   9  12        4.00        6.86      2.10 o 
   1   9  12       89.46       85.22      4.85 o 
   2   9  12      638.82      633.24     13.97 o 
   3   9  12       70.07       65.72      5.00 o 
   4   9  12     1119.04     1115.15     20.44 o 
   5   9  12        1.03        1.65      2.81 o 
  -3  10  12      435.36      452.48     15.93 o 
  -2  10  12      328.09      339.95     13.84 o 
  -1  10  12       54.90       61.53      5.70 o 
   0  10  12        2.44        7.83      2.61 o 
   1  10  12       55.24       55.86      5.58 o 
   2  10  12      329.76      335.50     11.91 o 
   3  10  12      425.99      429.33     14.37 o 
   1   0  13     1111.20     1087.69     12.32 o 
   2   0  13     1657.69     1597.48     18.18 o 
   3   0  13        8.84       12.22      1.56 o 
   4   0  13     1654.63     1615.70     19.71 o 
   5   0  13      179.03      174.96      5.63 o 
   6   0  13      106.51      105.94      5.84 o 
   7   0  13      236.37      204.53     13.44 o 
   8   0  13        5.27        8.30      4.65 o 
   9   0  13      290.77      303.09     19.12 o 
  -9   1  13      982.88      948.03     36.66 o 
  -8   1  13       73.36      105.12      7.40 o 
  -7   1  13      304.18      285.40     10.79 o 
  -6   1  13      851.01      833.72     25.61 o 
  -5   1  13      398.08      361.41      8.65 o 
  -4   1  13      908.34      909.64     17.44 o 
  -3   1  13      478.35      447.32     14.41 o 
  -2   1  13      486.39      505.13     10.38 o 
  -1   1  13       51.43       43.04      2.02 o 
   0   1  13        0.14        3.35      0.60 o 
   1   1  13       44.72       34.48      1.56 o 
   2   1  13      502.13      535.07      8.16 o 
   3   1  13      477.20      454.90      6.56 o 
   4   1  13      902.62      927.32     11.36 o 
   5   1  13      396.74      376.06      8.54 o 
   6   1  13      865.49      868.59     20.43 o 
   7   1  13      308.61      274.45     15.69 o 
   8   1  13       70.31       77.20      9.14 o 
   9   1  13      970.91      988.97     36.96 o 
  -9   2  13       83.59       81.61     10.16 o 
  -8   2  13      513.83      497.86     16.13 o 
  -7   2  13      431.76      440.63     15.56 o 
  -6   2  13      156.19      155.26      7.67 o 
  -5   2  13     1711.36     1633.88     30.12 o 
  -4   2  13     1855.19     1800.79     31.98 o 
  -3   2  13     1310.57     1272.64     24.26 o 
  -2   2  13      631.75      612.67     13.59 o 
  -1   2  13      641.98      650.81      8.65 o 
   0   2  13       21.33       38.93      2.72 o 
   1   2  13      641.84      647.71      9.42 o 
   2   2  13      616.62      602.98     13.20 o 
   3   2  13     1295.87     1273.25     16.59 o 
   4   2  13     1858.31     1825.98     22.51 o 
   5   2  13     1725.48     1649.18     30.74 o 
   6   2  13      159.77      178.64      7.95 o 
   7   2  13      427.54      430.71     20.11 o 
   8   2  13      513.88      544.63     24.52 o 
   9   2  13       84.63       69.33     10.53 o 
  -9   3  13       75.00       88.08      9.85 o 
  -8   3  13      119.20      126.99      8.12 o 
  -7   3  13      930.38      938.13     38.04 o 
  -6   3  13      716.63      684.37     28.53 o 
  -5   3  13      115.98      116.02      5.80 o 
  -4   3  13     1027.35     1009.70     20.78 o 
  -3   3  13     1470.16     1475.05     19.31 o 
  -2   3  13      322.20      320.23      6.60 o 
  -1   3  13     2830.70     2758.83     31.83 o 
   0   3  13      221.90      214.72      5.26 o 
   1   3  13     2825.71     2698.41     27.98 o 
   2   3  13      318.48      309.84      6.26 o 
   3   3  13     1488.75     1476.29     19.13 o 
   4   3  13     1029.18     1031.68     18.67 o 
   5   3  13      110.72      107.85      4.12 o 
   6   3  13      721.79      738.20     19.09 o 
   7   3  13      940.04      883.13     31.17 o 
   8   3  13      126.83      115.76     11.20 o 
  -8   4  13      141.57      162.23      9.56 o 
  -7   4  13     1103.36     1146.48     27.33 o 
  -6   4  13      351.53      348.59     13.97 o 
  -5   4  13      644.98      592.08     23.70 o 
  -4   4  13      310.24      300.70      9.64 o 
  -3   4  13      255.67      245.65      6.05 o 
  -2   4  13      254.42      241.61      5.97 o 
  -1   4  13     1039.65     1050.91     24.02 o 
   0   4  13     1895.12     1853.51     23.67 o 
   1   4  13     1026.64     1036.89     30.20 o 
   2   4  13      252.33      240.12      5.63 o 
   3   4  13      253.95      245.55      6.04 o 
   4   4  13      312.43      294.97      7.03 o 
   5   4  13      645.73      606.35     11.15 o 
   6   4  13      344.24      336.82     12.06 o 
   7   4  13     1111.71     1132.42     37.24 o 
   8   4  13      142.32      161.39     13.12 o 
  -8   5  13      470.06      484.98     17.41 o 
  -7   5  13       47.94       52.98      6.24 o 
  -6   5  13      449.84      469.34     21.87 o 
  -5   5  13      306.54      285.75     16.13 o 
  -4   5  13      475.67      448.71     12.80 o 
  -3   5  13      195.44      186.89      7.73 o 
  -2   5  13       34.83       36.38      2.88 o 
  -1   5  13      907.69      877.46     13.94 o 
   0   5  13      606.60      574.31     10.63 o 
   1   5  13      885.66      858.19     14.08 o 
   2   5  13       30.23       30.23      4.20 o 
   3   5  13      194.05      187.63      5.48 o 
   4   5  13      480.17      448.57      9.41 o 
   5   5  13      315.47      298.46      7.73 o 
   6   5  13      445.56      431.43     11.89 o 
   7   5  13       48.51       43.24      7.69 o 
   8   5  13      475.44      490.47     23.57 o 
  -7   6  13      221.55      251.76     15.65 o 
  -6   6  13      336.98      334.61     18.96 o 
  -5   6  13      152.77      132.00     11.24 o 
  -4   6  13      324.67      300.82     10.60 o 
  -3   6  13      493.16      483.46      9.99 o 
  -2   6  13      851.10      805.09     17.82 o 
  -1   6  13       41.12       39.15      3.18 o 
   0   6  13     1274.00     1254.59     30.19 o 
   1   6  13       37.32       37.81      3.19 o 
   2   6  13      844.57      824.57     17.24 o 
   3   6  13      485.85      474.84     12.02 o 
   4   6  13      321.89      304.85      9.53 o 
   5   6  13      157.74      154.85      6.10 o 
   6   6  13      333.63      326.49     10.58 o 
   7   6  13      224.30      247.51     15.49 o 
   8   6  13      241.50      237.35     16.08 o 
  -7   7  13       19.81       25.62      6.43 o 
  -6   7  13      789.37      775.86     31.59 o 
  -5   7  13       40.61       38.78      7.46 o 
  -4   7  13       23.45       30.55      4.31 o 
  -3   7  13      248.30      233.36      8.19 o 
  -2   7  13       95.57       94.40      4.47 o 
  -1   7  13      175.65      173.01      6.00 o 
   0   7  13       32.22       35.55      3.29 o 
   1   7  13      176.25      170.77      6.13 o 
   2   7  13       94.12       92.99      4.69 o 
   3   7  13      246.32      221.26      8.37 o 
   4   7  13       21.74       24.93      3.59 o 
   5   7  13       43.91       49.32      4.92 o 
   6   7  13      801.24      799.31     25.90 o 
  -6   8  13       48.16       57.35      9.73 o 
  -5   8  13      298.10      284.11     18.07 o 
  -4   8  13       46.44       40.98      7.88 o 
  -3   8  13      185.54      176.56     15.19 o 
  -2   8  13      780.07      774.36     14.65 o 
  -1   8  13      116.87      108.57      5.09 o 
   0   8  13      358.79      360.32      9.48 o 
   1   8  13      118.55      114.79      5.38 o 
   2   8  13      773.01      767.05     15.22 o 
   3   8  13      183.77      180.84     12.27 o 
   4   8  13       46.45       45.65      4.91 o 
   5   8  13      297.01      297.37     10.90 o 
   6   8  13       50.04       61.93     10.73 o 
  -5   9  13       69.35       62.19     10.01 o 
  -4   9  13       26.38       36.59      7.67 o 
  -3   9  13       64.31       60.98      5.16 o 
  -2   9  13      104.69      114.10      5.54 o 
  -1   9  13      130.19      134.00      6.00 o 
   0   9  13        7.11        7.01      3.52 o 
   1   9  13      129.00      134.31      6.10 o 
   2   9  13      100.67      108.70      6.34 o 
   3   9  13       65.00       58.00      5.03 o 
   4   9  13       26.22       29.18      3.76 o 
   5   9  13       68.25       80.58     11.11 o 
  -3  10  13      146.15      139.71     13.22 o 
  -2  10  13       64.56       78.25      8.64 o 
  -1  10  13       56.54       55.61      6.68 o 
   0  10  13      438.35      443.46     12.56 o 
   1  10  13       56.66       54.62      4.81 o 
   2  10  13       64.98       73.78      5.50 o 
   3  10  13      142.67      161.61     14.28 o 
   1   0  14     1296.02     1253.71     14.10 o 
   2   0  14        5.61       11.14      1.46 o 
   3   0  14       14.63       23.31      1.77 o 
   4   0  14      500.27      510.69      8.41 o 
   5   0  14      671.35      681.09     12.87 o 
   6   0  14      149.99      163.99      7.38 o 
   7   0  14        8.60       13.98      4.99 o 
   8   0  14       16.66       17.17      5.69 o 
   9   0  14      673.04      676.87     29.78 o 
  -9   1  14       83.44       77.25     11.30 o 
  -8   1  14      395.10      366.18     19.99 o 
  -7   1  14       89.32       88.60      6.04 o 
  -6   1  14      138.72      145.17      7.15 o 
  -5   1  14     1197.70     1097.28     18.24 o 
  -4   1  14      119.23      140.99      4.59 o 
  -3   1  14      329.21      312.54      8.33 o 
  -2   1  14     2226.17     2237.15     23.07 o 
  -1   1  14      351.54      390.53      5.35 o 
   0   1  14       99.58       95.87      4.77 o 
   1   1  14      353.96      395.28      5.97 o 
   2   1  14     2203.03     2239.98     29.43 o 
   3   1  14      332.79      298.08      8.64 o 
   4   1  14      122.96      144.41      3.71 o 
   5   1  14     1176.90     1102.86     22.83 o 
   6   1  14      137.10      131.05      6.75 o 
   7   1  14       95.02       83.52      8.78 o 
   8   1  14      388.51      380.60     20.20 o 
   9   1  14       81.00       96.31     10.99 o 
  -8   2  14      655.81      636.00     18.74 o 
  -7   2  14      517.01      513.88     15.78 o 
  -6   2  14     1332.21     1272.23     26.83 o 
  -5   2  14      177.93      193.02      7.69 o 
  -4   2  14      430.89      398.08     11.07 o 
  -3   2  14      338.65      331.29      6.72 o 
  -2   2  14     1637.83     1613.66     20.39 o 
  -1   2  14      741.56      759.12     11.54 o 
   0   2  14     7804.59     8002.11    130.20 o 
   1   2  14      726.90      739.64      9.69 o 
   2   2  14     1632.29     1621.11     19.88 o 
   3   2  14      334.42      324.29      6.55 o 
   4   2  14      430.31      401.12      7.72 o 
   5   2  14      178.64      199.11      8.07 o 
   6   2  14     1323.75     1238.38     26.16 o 
   7   2  14      506.33      494.56     22.11 o 
   8   2  14      652.97      631.75     26.94 o 
  -9   3  14      178.23      180.83     13.84 o 
  -8   3  14      198.25      200.10     10.21 o 
  -7   3  14      288.17      268.10     11.99 o 
  -6   3  14     1003.46     1020.48     23.83 o 
  -5   3  14      110.36      105.41      5.73 o 
  -4   3  14      369.57      358.29     11.02 o 
  -3   3  14      131.76      130.10      4.20 o 
  -2   3  14      912.20      943.28     13.85 o 
  -1   3  14     2252.24     2242.27     27.06 o 
   0   3  14      475.85      464.88      9.02 o 
   1   3  14     2238.92     2229.28     24.86 o 
   2   3  14      917.97      958.10     13.48 o 
   3   3  14      136.52      135.71      4.21 o 
   4   3  14      369.61      365.64      8.46 o 
   5   3  14      109.37      112.61      4.24 o 
   6   3  14     1000.19     1010.22     23.11 o 
   7   3  14      293.86      283.28     16.04 o 
   8   3  14      194.39      196.59     14.36 o 
  -8   4  14     1184.14     1223.09     29.81 o 
  -7   4  14      431.44      418.55     14.78 o 
  -6   4  14       94.82       99.21      9.61 o 
  -5   4  14      363.81      358.79     13.27 o 
  -4   4  14      487.37      448.28     12.65 o 
  -3   4  14       80.84       90.45      4.89 o 
  -2   4  14     1174.93     1118.34     19.81 o 
  -1   4  14      666.15      667.91     11.26 o 
   0   4  14     1692.32     1601.31     21.31 o 
   1   4  14      668.39      653.92     11.34 o 
   2   4  14     1166.86     1129.39     38.13 o 
   3   4  14       87.43       89.23      7.03 o 
   4   4  14      496.62      467.81      9.23 o 
   5   4  14      357.78      362.53      8.25 o 
   6   4  14      102.62       94.34      6.50 o 
   7   4  14      424.70      404.49     19.79 o 
   8   4  14     1195.24     1176.48     40.20 o 
  -8   5  14      187.85      206.30     15.60 o 
  -7   5  14       81.92       81.67      6.80 o 
  -6   5  14      470.24      490.19     22.94 o 
  -5   5  14      368.45      346.13     18.26 o 
  -4   5  14       13.24       16.96      5.00 o 
  -3   5  14       90.46       82.35      3.76 o 
  -2   5  14      851.18      818.41     13.67 o 
  -1   5  14     1734.05     1666.02     26.48 o 
   0   5  14      941.18      908.70     14.60 o 
   1   5  14     1736.29     1688.55     27.25 o 
   2   5  14      857.32      836.83     16.07 o 
   3   5  14       87.76       82.51      4.57 o 
   4   5  14       16.51       18.64      2.32 o 
   5   5  14      370.17      383.60     14.22 o 
   6   5  14      469.14      485.98     13.32 o 
   7   5  14       82.87       85.02      9.39 o 
   8   5  14      194.45      184.28     13.99 o 
  -7   6  14      165.47      173.21     10.06 o 
  -6   6  14       72.02       67.75      8.57 o 
  -5   6  14      436.28      415.74     20.74 o 
  -4   6  14       53.02       46.90      5.39 o 
  -3   6  14      175.33      175.47      5.75 o 
  -2   6  14       24.67       26.32      2.68 o 
  -1   6  14        3.19        4.33      1.47 o 
   0   6  14      224.17      210.13      6.43 o 
   1   6  14        4.51        8.82      1.93 o 
   2   6  14       23.42       25.61      2.86 o 
   3   6  14      177.33      170.19      6.95 o 
   4   6  14       54.86       51.94      4.66 o 
   5   6  14      436.83      430.30     11.90 o 
   6   6  14       71.52       71.73      6.92 o 
   7   6  14      163.29      160.06     12.43 o 
  -6   7  14      343.49      349.65     20.19 o 
  -5   7  14        5.28        4.20      3.52 o 
  -4   7  14       38.24       49.97      5.32 o 
  -3   7  14      185.48      169.70      7.02 o 
  -2   7  14      142.40      153.49      5.73 o 
  -1   7  14     1061.11     1017.33     17.07 o 
   0   7  14        5.26        4.51      1.73 o 
   1   7  14     1058.61     1028.90     17.74 o 
   2   7  14      146.21      151.79      5.98 o 
   3   7  14      180.09      154.38      7.06 o 
   4   7  14       40.69       41.36      4.43 o 
   5   7  14        4.72        2.78      2.17 o 
   6   7  14      342.26      336.56     14.99 o 
  -5   8  14       35.12       37.86      7.95 o 
  -4   8  14       51.53       50.88      8.72 o 
  -3   8  14      792.55      791.94     17.59 o 
  -2   8  14       71.23       76.01      4.38 o 
  -1   8  14       38.08       35.70      3.54 o 
   0   8  14        2.35        1.58      1.61 o 
   1   8  14       37.13       35.09      3.63 o 
   2   8  14       67.18       70.18      4.67 o 
   3   8  14      798.20      783.95     15.83 o 
   4   8  14       52.77       51.47      5.32 o 
   5   8  14       36.06       38.63      4.79 o 
   6   8  14      488.19      503.06     26.61 o 
  -4   9  14      321.75      327.09     20.01 o 
  -3   9  14       24.92       30.22      4.11 o 
  -2   9  14      153.19      160.32      6.55 o 
  -1   9  14      535.12      515.39     12.27 o 
   0   9  14       26.56       28.23      3.49 o 
   1   9  14      538.01      531.50     12.67 o 
   2   9  14      155.51      165.72      7.01 o 
   3   9  14       25.69       29.04      3.71 o 
   4   9  14      319.61      323.66     10.19 o 
   5   9  14       37.93       36.08      7.76 o 
  -3  10  14      147.54      151.95     12.54 o 
  -2  10  14       66.43       74.76      5.73 o 
  -1  10  14       31.70       35.51      3.97 o 
   0  10  14       61.71       61.17      5.14 o 
   1  10  14       34.78       33.40      3.86 o 
   2  10  14       66.43       71.12      5.39 o 
   3  10  14      149.56      168.69     14.65 o 
   1   0  15      380.43      368.01      5.36 o 
   2   0  15       75.09       76.48      2.49 o 
   3   0  15      666.40      642.95      9.77 o 
   4   0  15     1496.24     1498.23     18.90 o 
   5   0  15       75.96       83.84      4.01 o 
   6   0  15     1966.97     1749.80     48.79 o 
   7   0  15       38.79       37.43      7.18 o 
   8   0  15      139.16      138.36     12.14 o 
  -8   1  15       11.52       16.88      5.95 o 
  -7   1  15       38.28       42.30      7.55 o 
  -6   1  15      972.41      932.74     21.53 o 
  -5   1  15      260.83      280.73      7.64 o 
  -4   1  15     6655.29     6532.52     79.49 o 
  -3   1  15      969.20      950.18     15.57 o 
  -2   1  15      607.37      643.97      8.62 o 
  -1   1  15     1244.29     1221.90     13.13 o 
   0   1  15      548.00      550.60      9.04 o 
   1   1  15     1270.64     1267.96     18.01 o 
   2   1  15      602.72      646.28     15.86 o 
   3   1  15      985.28     1006.99     27.21 o 
   4   1  15     6648.66     6499.85     68.97 o 
   5   1  15      259.83      263.30      9.40 o 
   6   1  15      962.10      904.53     20.90 o 
   7   1  15       38.94       41.47      7.27 o 
   8   1  15       11.48       11.91      5.45 o 
  -8   2  15      125.08      115.95     11.48 o 
  -7   2  15      232.74      244.35     15.96 o 
  -6   2  15      263.30      255.40     10.07 o 
  -5   2  15      776.49      707.83     16.97 o 
  -4   2  15      377.49      382.33     10.97 o 
  -3   2  15     3374.55     3299.05     38.14 o 
  -2   2  15     2275.36     2191.39     26.61 o 
  -1   2  15      126.09      130.21      3.96 o 
   0   2  15       88.23      100.08      3.48 o 
   1   2  15      123.53      131.10      6.03 o 
   2   2  15     2307.65     2218.49     25.97 o 
   3   2  15     3418.84     3355.95     37.55 o 
   4   2  15      373.33      367.62      7.46 o 
   5   2  15      780.47      730.59     14.22 o 
   6   2  15      267.91      239.99      9.64 o 
   7   2  15      241.75      247.90     15.12 o 
   8   2  15      125.47      127.73     11.83 o 
  -8   3  15       28.31       35.62      5.22 o 
  -7   3  15       28.08       35.56      5.99 o 
  -6   3  15      500.51      521.61     27.06 o 
  -5   3  15     1103.64     1060.22     22.52 o 
  -4   3  15     2359.73     2301.97     39.91 o 
  -3   3  15      232.57      236.57     11.99 o 
  -2   3  15     1846.28     1840.58     23.32 o 
  -1   3  15      323.40      336.16      7.22 o 
   0   3  15      690.59      653.59     20.66 o 
   1   3  15      321.64      332.73     11.97 o 
   2   3  15     1820.18     1825.13     22.64 o 
   3   3  15      227.60      243.80      8.36 o 
   4   3  15     2352.47     2284.73     28.12 o 
   5   3  15     1097.83     1059.91     15.86 o 
   6   3  15      497.44      472.03     14.55 o 
   7   3  15       28.71       25.54      6.40 o 
   8   3  15       28.58       37.83      7.91 o 
  -8   4  15      163.17      176.23     10.11 o 
  -7   4  15       76.34       74.06      6.24 o 
  -6   4  15       52.35       52.27      8.43 o 
  -5   4  15     2882.34     2727.56     47.62 o 
  -4   4  15      263.09      278.17      9.60 o 
  -3   4  15     1003.40     1004.00     15.20 o 
  -2   4  15     3608.62     3504.79     40.79 o 
  -1   4  15      332.51      312.92      8.25 o 
   0   4  15      290.90      270.82      6.64 o 
   1   4  15      332.91      317.78      7.37 o 
   2   4  15     3599.08     3477.34     46.75 o 
   3   4  15     1006.87      985.13     20.68 o 
   4   4  15      260.36      271.48      6.86 o 
   5   4  15     2863.23     2788.96     34.14 o 
   6   4  15       54.08       55.04      5.74 o 
   7   4  15       72.62       64.49      8.09 o 
   8   4  15      166.75      180.30     13.75 o 
  -8   5  15       29.23       38.14      8.01 o 
  -7   5  15      457.37      457.45     25.36 o 
  -6   5  15       89.27      100.97     10.37 o 
  -5   5  15      594.32      568.79     24.42 o 
  -4   5  15      890.14      845.86     19.85 o 
  -3   5  15      237.98      232.15      7.18 o 
  -2   5  15      714.26      668.42     14.25 o 
  -1   5  15       64.26       71.28      7.03 o 
   0   5  15      209.86      192.81      7.04 o 
   1   5  15       61.02       63.87      3.59 o 
   2   5  15      719.61      675.06     15.20 o 
   3   5  15      232.09      217.92      7.50 o 
   4   5  15      890.63      861.35     17.07 o 
   5   5  15      594.91      592.01     11.64 o 
   6   5  15       91.84       97.44      5.67 o 
   7   5  15      458.23      467.70     21.58 o 
   8   5  15       29.78       28.11      7.11 o 
  -7   6  15       10.59       15.72      4.05 o 
  -6   6  15      276.41      287.62     17.78 o 
  -5   6  15      755.39      700.27     28.63 o 
  -4   6  15      452.00      448.03     13.81 o 
  -3   6  15     1220.51     1177.30     18.42 o 
  -2   6  15      137.36      138.92      5.57 o 
  -1   6  15      358.29      342.25      8.39 o 
   0   6  15       62.77       54.90      3.50 o 
   1   6  15      350.62      337.64      8.54 o 
   2   6  15      132.71      130.54      5.77 o 
   3   6  15     1227.95     1205.93     22.00 o 
   4   6  15      455.73      466.00     12.31 o 
   5   6  15      744.13      725.26     16.30 o 
   6   6  15      260.90      256.77     12.17 o 
  -6   7  15       64.92       58.51      9.69 o 
  -5   7  15       26.44       22.43      6.03 o 
  -4   7  15       39.01       46.53      5.25 o 
  -3   7  15      124.02      134.73      6.37 o 
  -2   7  15      147.11      138.75      5.52 o 
  -1   7  15      977.56      972.61     16.70 o 
   0   7  15      193.20      176.02      9.29 o 
   1   7  15      987.88      966.06     16.99 o 
   2   7  15      152.14      143.32      5.92 o 
   3   7  15      125.43      123.81      5.65 o 
   4   7  15       39.50       47.33      4.72 o 
   5   7  15       26.88       27.90      3.96 o 
   6   7  15       66.65       64.53      7.50 o 
  -5   8  15      252.37      240.78     16.95 o 
  -4   8  15      324.03      302.78     18.53 o 
  -3   8  15     3289.91     3295.06     49.08 o 
  -2   8  15       32.68       42.15      3.85 o 
  -1   8  15      246.94      231.78      7.61 o 
   0   8  15       46.53       41.56      5.50 o 
   1   8  15      248.64      231.68      7.78 o 
   2   8  15       32.78       39.55      3.94 o 
   3   8  15     3291.23     3322.05     43.60 o 
   4   8  15      318.34      314.04     11.13 o 
   5   8  15      250.57      243.91      9.88 o 
  -4   9  15      159.61      138.75     13.06 o 
  -3   9  15      439.85      437.60     12.95 o 
  -2   9  15       86.86       91.83      5.65 o 
  -1   9  15      448.56      442.03     11.33 o 
   0   9  15      340.45      350.11     10.09 o 
   1   9  15      442.53      449.60     14.19 o 
   2   9  15       84.31       80.41      5.21 o 
   3   9  15      437.73      433.89     11.81 o 
   4   9  15      162.92      163.82      7.30 o 
  -3  10  15      543.26      560.16     18.44 o 
  -2  10  15       94.36       87.98      6.12 o 
  -1  10  15       78.04       83.62      5.13 o 
   0  10  15       77.42       75.11      5.26 o 
   1  10  15       78.64       83.45      5.81 o 
   2  10  15       94.72       83.35     10.69 o 
   0   0  16     4124.28     4021.10     51.02 o 
   1   0  16      137.53      146.32      3.22 o 
   2   0  16     1605.25     1540.25     17.25 o 
   3   0  16     1108.44     1044.62     14.18 o 
   4   0  16       61.22       57.97      2.69 o 
   5   0  16     1536.16     1538.34     29.64 o 
   6   0  16      527.44      489.76     20.93 o 
   7   0  16      839.14      840.05     30.89 o 
   8   0  16      534.15      530.21     24.70 o 
  -8   1  16       46.96       47.65      8.95 o 
  -7   1  16      101.59       92.84      9.91 o 
  -6   1  16      238.88      226.85      9.23 o 
  -5   1  16       44.77       40.89      3.29 o 
  -4   1  16      318.18      332.59      7.89 o 
  -3   1  16     1262.40     1254.79     19.18 o 
  -2   1  16     3285.61     3226.18     36.74 o 
  -1   1  16      345.50      364.17      9.29 o 
   0   1  16      801.73      785.13      9.20 o 
   1   1  16      335.92      353.09     11.35 o 
   2   1  16     3237.82     3209.61     35.89 o 
   3   1  16     1263.35     1232.94     16.38 o 
   4   1  16      324.51      332.32      6.86 o 
   5   1  16       45.53       45.17      4.35 o 
   6   1  16      238.79      235.53      9.45 o 
   7   1  16      100.95      118.91     10.75 o 
   8   1  16       48.04       39.73      8.02 o 
  -8   2  16      415.84      396.48     21.78 o 
  -7   2  16        3.53        9.63      2.92 o 
  -6   2  16      543.98      526.49     15.32 o 
  -5   2  16      106.01      111.44      6.11 o 
  -4   2  16      145.41      141.55      6.51 o 
  -3   2  16      445.53      437.40      8.46 o 
  -2   2  16     4306.17     4209.91     46.88 o 
  -1   2  16     2547.35     2468.27     29.16 o 
   0   2  16     8355.27     8204.98    157.63 o 
   1   2  16     2528.77     2507.38     26.09 o 
   2   2  16     4276.87     4170.65     69.91 o 
   3   2  16      460.68      465.67      8.39 o 
   4   2  16      132.38      128.92      4.28 o 
   5   2  16      108.64      116.52      5.15 o 
   6   2  16      528.57      513.29     14.96 o 
   7   2  16        2.96        2.06      3.73 o 
   8   2  16      417.42      421.44     21.58 o 
  -8   3  16      438.87      450.06     16.69 o 
  -7   3  16      332.32      332.53     12.83 o 
  -6   3  16      983.05      992.76     23.72 o 
  -5   3  16        5.30        9.53      2.51 o 
  -4   3  16       86.46      101.11      6.86 o 
  -3   3  16      115.80      114.45      4.12 o 
  -2   3  16      765.69      774.18     22.54 o 
  -1   3  16     2682.55     2661.65     31.94 o 
   0   3  16       78.19       62.65      4.47 o 
   1   3  16     2713.63     2674.11     35.41 o 
   2   3  16      763.96      769.26     14.76 o 
   3   3  16      113.50      116.90      4.06 o 
   4   3  16       85.30       93.91      5.24 o 
   5   3  16        5.31       10.98      2.28 o 
   6   3  16      985.51      981.84     23.08 o 
   7   3  16      340.77      336.10     18.02 o 
   8   3  16      439.57      443.88     22.26 o 
  -8   4  16      157.44      165.55      9.70 o 
  -7   4  16      231.59      244.73     12.76 o 
  -6   4  16      481.54      483.38     22.76 o 
  -5   4  16       59.25       63.00      5.00 o 
  -4   4  16     1255.38     1182.32     24.84 o 
  -3   4  16      566.18      549.59     10.36 o 
  -2   4  16     3447.92     3383.45     39.85 o 
  -1   4  16     2826.50     2749.06     33.44 o 
   0   4  16     4961.26     4705.08     53.15 o 
   1   4  16     2827.07     2764.83     33.75 o 
   2   4  16     3460.01     3377.84     57.43 o 
   3   4  16      575.26      556.37     12.22 o 
   4   4  16     1268.82     1214.43     17.74 o 
   5   4  16       58.16       71.02      3.77 o 
   6   4  16      488.45      492.80     15.29 o 
   7   4  16      233.87      221.93     14.55 o 
   8   4  16      157.19      153.78     12.95 o 
  -7   5  16      608.75      597.84     19.17 o 
  -6   5  16      280.71      295.76     17.72 o 
  -5   5  16      168.05      175.47     12.91 o 
  -4   5  16      124.95      125.23      6.80 o 
  -3   5  16       53.09       47.94      3.37 o 
  -2   5  16      699.32      682.61     12.31 o 
  -1   5  16     2902.70     2806.67     34.87 o 
   0   5  16        0.98        1.96      1.37 o 
   1   5  16     2891.01     2834.25     35.19 o 
   2   5  16      703.82      679.56     14.64 o 
   3   5  16       57.19       54.90      3.90 o 
   4   5  16      126.24      122.22      9.07 o 
   5   5  16      166.95      170.54      7.01 o 
   6   5  16      286.71      281.07      9.55 o 
   7   5  16      611.37      630.09     25.62 o 
   8   5  16      211.51      214.80     15.11 o 
  -7   6  16      372.66      363.67     15.00 o 
  -6   6  16       24.37       34.34      7.30 o 
  -5   6  16      221.15      263.23     16.53 o 
  -4   6  16       41.73       47.05      4.71 o 
  -3   6  16      200.71      210.31      7.67 o 
  -2   6  16      498.01      477.92     10.33 o 
  -1   6  16      218.50      212.26      6.63 o 
   0   6  16       16.51       17.86      2.65 o 
   1   6  16      223.02      220.66      6.85 o 
   2   6  16      492.62      474.01     10.68 o 
   3   6  16      194.62      201.11      7.78 o 
   4   6  16       43.40       39.25      5.03 o 
   5   6  16      220.80      238.93      8.83 o 
   6   6  16       23.56       30.14      5.30 o 
  -6   7  16       65.90       73.91     10.94 o 
  -5   7  16       12.18       16.61      5.43 o 
  -4   7  16       10.16       10.14      2.96 o 
  -3   7  16      113.06      111.83      5.94 o 
  -2   7  16       61.95       62.37      4.34 o 
  -1   7  16     2996.71     2907.07     37.34 o 
   0   7  16     1442.33     1411.90     21.92 o 
   1   7  16     2974.31     2878.69     46.28 o 
   2   7  16       58.45       61.05      4.45 o 
   3   7  16      117.04      109.56      5.38 o 
   4   7  16       10.04       10.75      2.86 o 
   5   7  16       11.68       13.16      3.05 o 
   6   7  16       65.49       59.29      7.20 o 
  -5   8  16      130.79      138.57     13.22 o 
  -4   8  16      440.48      430.80     23.06 o 
  -3   8  16      234.60      249.78     15.20 o 
  -2   8  16      514.45      498.84     11.66 o 
  -1   8  16      393.91      353.02      9.65 o 
   0   8  16      623.62      608.79     23.23 o 
   1   8  16      391.45      364.51      9.99 o 
   2   8  16      512.82      498.67     12.12 o 
   3   8  16      235.62      251.64     11.00 o 
   4   8  16      439.33      444.75     11.80 o 
   5   8  16      132.27      146.09      7.78 o 
  -3   9  16      122.33      124.48      6.89 o 
  -2   9  16      131.56      137.65      9.32 o 
  -1   9  16     1390.19     1365.30     22.88 o 
   0   9  16      500.69      508.59     12.52 o 
   1   9  16     1398.95     1383.88     23.34 o 
   2   9  16      132.89      127.45      6.26 o 
   3   9  16      120.07      125.88      6.44 o 
   4   9  16       83.05       85.51      9.37 o 
  -2  10  16      107.13      107.94     11.82 o 
  -1  10  16      247.52      257.56     10.14 o 
   0  10  16      165.32      160.97     10.17 o 
   1  10  16      245.72      234.15     17.20 o 
   2  10  16      105.16      117.58     12.53 o 
   1   0  17     1842.96     1791.66     17.97 o 
   2   0  17     1960.94     1842.32     20.19 o 
   3   0  17      646.51      632.13     11.84 o 
   4   0  17       75.21       66.60      3.51 o 
   5   0  17        3.36       11.35      2.71 o 
   6   0  17      298.87      287.43     10.54 o 
   7   0  17       19.55       24.44      6.19 o 
   8   0  17      185.71      183.92     14.21 o 
  -8   1  17       89.15       75.62      9.87 o 
  -7   1  17       14.91       17.96      5.69 o 
  -6   1  17      367.52      348.26     17.68 o 
  -5   1  17      192.45      188.12      6.34 o 
  -4   1  17     1658.20     1665.81     24.44 o 
  -3   1  17     1190.73     1147.16     18.34 o 
  -2   1  17     2583.39     2541.11     30.38 o 
  -1   1  17      311.87      319.85      6.03 o 
   0   1  17      230.49      210.18      3.94 o 
   1   1  17      333.13      348.41      9.70 o 
   2   1  17     2579.16     2585.56     29.67 o 
   3   1  17     1190.68     1160.39     15.72 o 
   4   1  17     1665.33     1626.76     20.96 o 
   5   1  17      194.73      179.02      7.92 o 
   6   1  17      365.15      338.13     11.69 o 
   7   1  17       16.42       23.99      6.01 o 
   8   1  17       90.31       88.53     10.22 o 
  -8   2  17       60.35       57.82      9.90 o 
  -7   2  17      702.58      698.68     28.68 o 
  -6   2  17      114.37      124.23      7.09 o 
  -5   2  17     1079.44     1025.63     22.50 o 
  -4   2  17     1010.82     1001.68     31.15 o 
  -3   2  17      450.18      425.72      8.38 o 
  -2   2  17     1070.36     1008.81     14.89 o 
  -1   2  17     1477.72     1455.45     17.07 o 
   0   2  17      167.43      213.12      8.82 o 
   1   2  17     1482.16     1466.30     16.93 o 
   2   2  17     1085.96     1046.18     24.84 o 
   3   2  17      437.20      415.49      8.01 o 
   4   2  17     1013.53      988.76     16.74 o 
   5   2  17     1086.46     1041.65     18.49 o 
   6   2  17      115.48      112.48      6.86 o 
   7   2  17      702.90      717.54     27.91 o 
   8   2  17       63.97       68.60     10.24 o 
  -8   3  17       75.36       88.38     10.76 o 
  -7   3  17      164.37      158.28     10.95 o 
  -6   3  17     1289.59     1291.76     28.53 o 
  -5   3  17      351.03      330.47     11.16 o 
  -4   3  17     1435.63     1463.61     28.41 o 
  -3   3  17      744.55      711.81     12.03 o 
  -2   3  17        0.81        4.03      1.28 o 
  -1   3  17      347.67      333.50      7.35 o 
   0   3  17      856.72      860.59     13.50 o 
   1   3  17      340.72      330.52      7.40 o 
   2   3  17        1.48        4.46      1.57 o 
   3   3  17      740.23      714.07     11.67 o 
   4   3  17     1445.59     1428.71     25.41 o 
   5   3  17      357.38      344.79      9.55 o 
   6   3  17     1282.16     1273.52     27.83 o 
   7   3  17      162.00      174.04     12.91 o 
   8   3  17       73.48       85.77      9.79 o 
  -8   4  17       76.75       79.33      9.71 o 
  -7   4  17     1081.54     1076.28     26.80 o 
  -6   4  17      192.98      186.09     13.85 o 
  -5   4  17       62.15       64.93      5.16 o 
  -4   4  17      133.31      132.87      6.85 o 
  -3   4  17     1136.03     1102.65     19.67 o 
  -2   4  17      392.92      390.52      8.44 o 
  -1   4  17      121.00      121.76      4.52 o 
   0   4  17      248.89      234.95     10.78 o 
   1   4  17      120.87      121.10      5.18 o 
   2   4  17      391.79      378.32      9.71 o 
   3   4  17     1130.02     1103.76     23.86 o 
   4   4  17      133.43      144.25      5.98 o 
   5   4  17       64.48       63.47      3.63 o 
   6   4  17      197.21      206.50      9.67 o 
   7   4  17     1056.10     1044.53     35.95 o 
   8   4  17       81.06       98.85     10.67 o 
  -7   5  17       63.17       80.57      7.39 o 
  -6   5  17      582.77      569.72     25.93 o 
  -5   5  17      210.21      208.83     14.43 o 
  -4   5  17      391.49      427.68     13.20 o 
  -3   5  17       34.12       40.21      3.25 o 
  -2   5  17      152.04      140.23      5.11 o 
  -1   5  17     1019.75      997.37     16.05 o 
   0   5  17      337.33      327.87      8.08 o 
   1   5  17     1013.54      998.47     16.29 o 
   2   5  17      164.52      150.61      5.51 o 
   3   5  17       35.98       33.64      3.60 o 
   4   5  17      392.62      400.05     14.39 o 
   5   5  17      208.82      214.35      7.88 o 
   6   5  17      578.62      588.68     18.68 o 
  -7   6  17      268.69      255.73     17.56 o 
  -6   6  17      133.10      133.86     12.25 o 
  -5   6  17      705.89      681.91     28.93 o 
  -4   6  17      225.56      221.62      9.54 o 
  -3   6  17      459.42      463.34     12.07 o 
  -2   6  17       93.49       89.17      4.37 o 
  -1   6  17       54.01       54.77      3.72 o 
   0   6  17       56.44       61.93      3.87 o 
   1   6  17       56.78       59.71      3.85 o 
   2   6  17       90.92       86.62      4.47 o 
   3   6  17      460.82      464.29     12.35 o 
   4   6  17      227.73      211.49      8.21 o 
   5   6  17      716.86      724.95     16.56 o 
   6   6  17      129.24      128.06      8.82 o 
  -6   7  17      239.07      230.52     16.78 o 
  -5   7  17       73.75       78.87      9.78 o 
  -4   7  17        2.84        5.76      2.57 o 
  -3   7  17      276.14      268.74      9.31 o 
  -2   7  17       81.25       80.65      4.38 o 
  -1   7  17       27.66       35.12      3.44 o 
   0   7  17      510.70      506.57     11.50 o 
   1   7  17       29.69       37.98      3.66 o 
   2   7  17       84.20       81.65      4.60 o 
   3   7  17      275.99      264.79      8.42 o 
   4   7  17        3.27        7.67      2.58 o 
   5   7  17       74.65       79.34      5.84 o 
   6   7  17      235.10      239.16     12.40 o 
  -5   8  17     1167.51     1164.56     43.15 o 
  -4   8  17      255.02      266.60     11.54 o 
  -3   8  17      539.65      520.55     19.02 o 
  -2   8  17       98.67      106.07      5.31 o 
  -1   8  17      120.74      114.69      5.60 o 
   0   8  17      190.46      190.23      7.14 o 
   1   8  17      127.59      124.91      5.90 o 
   2   8  17       97.43      102.21      5.49 o 
   3   8  17      538.44      530.18     20.18 o 
   4   8  17      253.86      263.77      9.03 o 
   5   8  17     1180.95     1173.62     29.38 o 
  -3   9  17      145.76      143.99      7.42 o 
  -2   9  17      165.02      171.62      8.06 o 
  -1   9  17       23.47       27.34      3.56 o 
   0   9  17      107.61      106.30      5.65 o 
   1   9  17       24.48       27.54      3.58 o 
   2   9  17      168.80      173.88      7.38 o 
   3   9  17      145.38      149.82      6.98 o 
  -1  10  17      161.44      171.68     10.55 o 
   0  10  17        0.57        0.73      3.14 o 
   1  10  17      165.45      165.53     14.71 o 
   0   0  18       33.68       19.87      2.05 o 
   1   0  18       85.48       69.52      2.31 o 
   2   0  18      761.06      719.07      9.94 o 
   3   0  18      275.06      288.60      7.43 o 
   4   0  18      389.92      379.41      8.85 o 
   5   0  18      388.97      379.27     12.01 o 
   6   0  18       21.55       23.19      3.75 o 
   7   0  18      441.00      430.43     21.01 o 
   8   0  18      723.95      758.37     31.02 o 
  -8   1  18       44.85       69.37     10.50 o 
  -7   1  18       63.24       63.30      9.36 o 
  -6   1  18      386.00      374.42     18.66 o 
  -5   1  18      208.85      201.58      8.53 o 
  -4   1  18      597.83      590.63     15.19 o 
  -3   1  18       78.69       75.68      3.76 o 
  -2   1  18      112.32      114.42      4.10 o 
  -1   1  18      148.06      157.62      4.03 o 
   0   1  18      153.40      161.68      3.49 o 
   1   1  18      156.94      165.51      3.62 o 
   2   1  18      112.19      106.22      3.63 o 
   3   1  18       83.26       85.42      4.05 o 
   4   1  18      608.93      588.80     10.12 o 
   5   1  18      208.38      220.17      8.87 o 
   6   1  18      386.42      374.23     12.57 o 
   7   1  18       65.91       59.87      8.99 o 
   8   1  18       42.99       46.38      8.66 o 
  -8   2  18      233.17      232.01     16.44 o 
  -7   2  18        6.19       11.56      4.74 o 
  -6   2  18      399.48      414.77     13.48 o 
  -5   2  18     1640.85     1629.65     31.38 o 
  -4   2  18     2157.00     2067.14     37.70 o 
  -3   2  18      397.58      398.86      8.20 o 
  -2   2  18      251.31      246.81      5.37 o 
  -1   2  18       65.69       61.33      2.54 o 
   0   2  18     1929.17     1816.72     43.27 o 
   1   2  18       71.06       69.45      3.46 o 
   2   2  18      248.14      237.14      5.65 o 
   3   2  18      384.93      376.27      7.68 o 
   4   2  18     2150.70     2102.35     26.20 o 
   5   2  18     1615.73     1566.95     25.37 o 
   6   2  18      394.72      392.23     13.29 o 
   7   2  18        5.79        8.89      4.68 o 
   8   2  18      230.11      230.01     15.86 o 
  -7   3  18      294.10      279.30     11.91 o 
  -6   3  18      267.22      268.78     15.08 o 
  -5   3  18      142.59      147.23      7.39 o 
  -4   3  18      624.26      585.64     15.64 o 
  -3   3  18     1524.27     1434.69     20.17 o 
  -2   3  18       44.27       47.10      2.95 o 
  -1   3  18      135.44      135.79      4.62 o 
   0   3  18       85.48       86.59      4.19 o 
   1   3  18      133.61      131.36      4.61 o 
   2   3  18       46.80       47.26      3.50 o 
   3   3  18     1532.18     1456.88     23.10 o 
   4   3  18      623.82      618.12     11.02 o 
   5   3  18      141.94      142.18      6.65 o 
   6   3  18      275.69      277.81     11.07 o 
   7   3  18      293.48      307.09     17.21 o 
   8   3  18      395.77      414.37     21.60 o 
  -8   4  18       47.91       38.59      7.90 o 
  -7   4  18       52.30       64.31      7.00 o 
  -6   4  18       86.07       77.68      9.53 o 
  -5   4  18      415.39      421.68     13.22 o 
  -4   4  18      513.97      491.56     14.24 o 
  -3   4  18       54.51       52.12      3.23 o 
  -2   4  18       20.67       22.07      2.42 o 
  -1   4  18      591.15      555.84     10.64 o 
   0   4  18     1845.56     1719.15     23.35 o 
   1   4  18      585.42      549.97     10.73 o 
   2   4  18       24.45       23.73      2.92 o 
   3   4  18       51.76       53.30      3.96 o 
   4   4  18      522.15      512.22     12.05 o 
   5   4  18      405.62      401.81     13.98 o 
   6   4  18       83.67       84.71      5.33 o 
   7   4  18       53.67       75.36      9.05 o 
   8   4  18       49.81       58.84      9.45 o 
  -7   5  18      449.31      463.93     16.76 o 
  -6   5  18      123.67      134.37     12.37 o 
  -5   5  18       44.32       40.56      7.76 o 
  -4   5  18       21.13       21.89      3.70 o 
  -3   5  18      284.04      272.18      7.37 o 
  -2   5  18       52.27       52.82      3.37 o 
  -1   5  18      213.83      216.49      6.50 o 
   0   5  18      297.23      298.34      7.77 o 
   1   5  18      210.19      202.64      6.41 o 
   2   5  18       51.27       48.53      3.75 o 
   3   5  18      271.99      266.74      8.67 o 
   4   5  18       17.28       24.05      3.28 o 
   5   5  18       44.52       42.70      4.30 o 
   6   5  18      123.60      138.10      8.81 o 
  -6   6  18       23.46       24.15      6.64 o 
  -5   6  18      275.17      278.95     17.66 o 
  -4   6  18       59.22       57.60      5.44 o 
  -3   6  18      619.12      586.50     14.17 o 
  -2   6  18      232.27      226.30      7.01 o 
  -1   6  18       97.49       92.07      4.53 o 
   0   6  18       23.66       19.16      2.63 o 
   1   6  18      100.42       96.00      5.15 o 
   2   6  18      238.91      237.33      7.43 o 
   3   6  18      616.96      587.40     12.61 o 
   4   6  18       59.79       55.68      5.02 o 
   5   6  18      277.59      303.81     10.17 o 
   6   6  18       21.11       25.07      4.95 o 
  -5   7  18      372.71      362.25     21.00 o 
  -4   7  18      323.85      329.16     13.79 o 
  -3   7  18       77.61       75.18      5.16 o 
  -2   7  18      124.38      113.40      5.25 o 
  -1   7  18       67.10       78.76      8.10 o 
   0   7  18      122.15      120.23      5.67 o 
   1   7  18       66.59       77.02      8.78 o 
   2   7  18      124.86      118.15      5.62 o 
   3   7  18       75.86       68.97      4.72 o 
   4   7  18      314.54      317.41     10.77 o 
   5   7  18      368.26      358.50     11.70 o 
   6   7  18      121.39      117.84     12.64 o 
  -4   8  18      299.52      302.69     19.37 o 
  -3   8  18       89.72       91.76      6.11 o 
  -2   8  18      399.21      386.49     10.34 o 
  -1   8  18        6.49       12.69      2.56 o 
   0   8  18      118.58      119.19      5.83 o 
   1   8  18        6.72       11.44      2.58 o 
   2   8  18      396.03      384.56     13.27 o 
   3   8  18       91.73       99.55      7.37 o 
   4   8  18      297.00      289.84      9.52 o 
   5   8  18      190.42      204.14     14.45 o 
  -3   9  18      192.30      189.63     13.77 o 
  -2   9  18      214.31      209.61      9.03 o 
  -1   9  18       86.33       87.07      5.24 o 
   0   9  18        0.24        0.04      1.62 o 
   1   9  18       86.80       88.87      5.44 o 
   2   9  18      214.72      213.37      8.22 o 
   3   9  18      193.50      178.60     17.75 o 
   1   0  19       58.99       74.16      2.46 o 
   2   0  19      277.72      289.69      6.54 o 
   3   0  19     2521.60     2464.61     34.13 o 
   4   0  19      156.21      162.36      5.65 o 
   5   0  19       83.62       91.13      5.90 o 
   6   0  19       33.52       33.68      4.41 o 
   7   0  19        3.32        4.58      4.29 o 
   8   0  19       74.11       84.39     10.21 o 
  -8   1  19      592.76      617.02     27.92 o 
  -7   1  19      289.26      299.52     17.71 o 
  -6   1  19      358.87      347.04     18.32 o 
  -5   1  19      134.86      139.81      7.56 o 
  -4   1  19      156.90      158.26      7.34 o 
  -3   1  19      741.01      708.79     13.40 o 
  -2   1  19      767.97      745.66     10.72 o 
  -1   1  19      368.31      375.81      7.46 o 
   0   1  19       78.52       87.40      5.17 o 
   1   1  19      377.23      402.47      8.01 o 
   2   1  19      757.41      731.06     11.43 o 
   3   1  19      746.03      701.77     11.30 o 
   4   1  19      157.74      158.19      5.63 o 
   5   1  19      135.88      131.07      7.00 o 
   6   1  19      366.98      391.68     13.06 o 
   7   1  19      283.84      274.42     16.72 o 
   8   1  19      581.61      577.06     26.61 o 
  -8   2  19       50.66       65.47     10.41 o 
  -7   2  19      483.13      510.33     24.25 o 
  -6   2  19      818.62      857.45     31.65 o 
  -5   2  19      618.62      587.27     16.13 o 
  -4   2  19      125.74      125.94      6.66 o 
  -3   2  19      719.95      707.51     12.10 o 
  -2   2  19       86.52       87.46      3.70 o 
  -1   2  19      322.48      324.56      7.28 o 
   0   2  19     1780.16     1803.08     23.39 o 
   1   2  19      330.37      338.46      7.42 o 
   2   2  19       87.23       86.87      4.22 o 
   3   2  19      735.68      710.66     12.89 o 
   4   2  19      130.81      132.34      4.58 o 
   5   2  19      616.91      604.86     16.34 o 
   6   2  19      827.00      847.38     21.17 o 
   7   2  19      491.08      496.73     22.89 o 
   8   2  19       50.32       50.35      8.97 o 
  -7   3  19      131.62      134.81     12.42 o 
  -6   3  19       56.69       62.07      6.87 o 
  -5   3  19      243.33      240.44      9.65 o 
  -4   3  19       69.94       70.86      5.24 o 
  -3   3  19      250.93      255.57      6.68 o 
  -2   3  19      807.41      766.73     12.95 o 
  -1   3  19     3049.52     2943.15     35.27 o 
   0   3  19      408.48      373.10      8.18 o 
   1   3  19     3060.79     2879.27     35.25 o 
   2   3  19      796.94      783.83     13.22 o 
   3   3  19      243.65      237.35      7.47 o 
   4   3  19       72.25       75.49      3.67 o 
   5   3  19      235.83      235.57      7.96 o 
   6   3  19       54.73       65.61      6.40 o 
   7   3  19      131.23      134.26     11.66 o 
   8   3  19      564.63      580.84     26.33 o 
  -7   4  19      306.51      314.27     13.27 o 
  -6   4  19      627.14      647.72     27.85 o 
  -5   4  19      146.82      148.74      7.72 o 
  -4   4  19      324.68      315.55     11.10 o 
  -3   4  19      268.90      263.02      9.83 o 
  -2   4  19      389.62      376.49      8.59 o 
  -1   4  19       62.39       63.50      3.46 o 
   0   4  19      727.48      707.44     12.64 o 
   1   4  19       54.26       56.45      3.42 o 
   2   4  19      391.04      377.45      8.79 o 
   3   4  19      264.57      264.90      8.24 o 
   4   4  19      319.15      306.87      9.10 o 
   5   4  19      142.18      148.04      8.35 o 
   6   4  19      630.86      674.94     19.63 o 
  -7   5  19      158.38      176.91     14.19 o 
  -6   5  19      201.49      219.18     16.02 o 
  -5   5  19      291.76      270.54     16.88 o 
  -4   5  19      425.43      439.04     13.80 o 
  -3   5  19       38.08       38.47      3.33 o 
  -2   5  19        7.07       10.73      2.00 o 
  -1   5  19      544.86      543.09     23.75 o 
   0   5  19      719.64      668.75     12.71 o 
   1   5  19      534.89      501.39     10.84 o 
   2   5  19        7.53       13.78      3.16 o 
   3   5  19       37.80       33.20      3.65 o 
   4   5  19      426.91      413.99     12.36 o 
   5   5  19      294.33      286.34     12.37 o 
   6   5  19      203.69      223.08     11.24 o 
  -6   6  19       85.93       78.40      9.96 o 
  -5   6  19       31.79       35.89      7.66 o 
  -4   6  19      665.56      633.15     19.66 o 
  -3   6  19      536.60      527.59     13.43 o 
  -2   6  19      382.81      375.66      9.36 o 
  -1   6  19      718.63      677.36     13.30 o 
   0   6  19     1257.70     1223.32     22.97 o 
   1   6  19      718.62      678.80     13.53 o 
   2   6  19      388.97      364.55      9.54 o 
   3   6  19      541.23      514.33     11.80 o 
   4   6  19      665.18      641.00     15.47 o 
   5   6  19       31.50       31.17      4.03 o 
   6   6  19       83.34       84.38      7.50 o 
  -5   7  19      607.12      595.96     28.12 o 
  -4   7  19       67.52       69.67      6.34 o 
  -3   7  19        7.02        9.73      2.71 o 
  -2   7  19      404.28      399.78     10.16 o 
  -1   7  19      220.68      213.67      7.33 o 
   0   7  19        1.55        2.57      1.76 o 
   1   7  19      217.52      208.47      7.38 o 
   2   7  19      402.21      384.26     10.33 o 
   3   7  19        6.62        9.20      2.44 o 
   4   7  19       64.41       64.77      5.12 o 
   5   7  19      614.65      612.76     15.94 o 
  -4   8  19       30.16       28.11      4.71 o 
  -3   8  19       17.83       22.39      3.66 o 
  -2   8  19      218.18      214.97      7.73 o 
  -1   8  19      365.06      368.77     10.24 o 
   0   8  19     1109.38     1094.31     19.65 o 
   1   8  19      361.92      360.73     10.35 o 
   2   8  19      218.79      222.55      8.13 o 
   3   8  19       19.42       24.06      3.96 o 
   4   8  19       30.35       29.87      3.92 o 
   5   8  19       92.54       57.86      9.09 o 
  -3   9  19       85.51       83.51      9.27 o 
  -2   9  19      278.90      271.00     10.68 o 
  -1   9  19       87.62       92.44      7.71 o 
   0   9  19      132.81      127.73      6.28 o 
   1   9  19       87.00       85.79      5.48 o 
   2   9  19      275.61      260.78     10.57 o 
   0   0  20        4.98       10.51      2.17 o 
   1   0  20      141.94      157.60      4.55 o 
   2   0  20      373.85      339.13      6.59 o 
   3   0  20     1100.83     1031.34     17.58 o 
   4   0  20      431.34      426.12      9.94 o 
   5   0  20     1453.45     1413.05     29.09 o 
   6   0  20        1.89        3.96      2.31 o 
   7   0  20       20.35       18.78      5.75 o 
   8   0  20      361.54      406.93     21.92 o 
  -8   1  20      292.47      285.97     18.55 o 
  -7   1  20      582.83      582.75     26.14 o 
  -6   1  20      192.73      203.29     13.79 o 
  -5   1  20       59.77       54.69      4.84 o 
  -4   1  20      223.75      207.81      8.59 o 
  -3   1  20      849.90      824.35     15.10 o 
  -2   1  20      749.45      724.22     10.73 o 
  -1   1  20      130.68      129.91      3.82 o 
   0   1  20        0.12        4.54      1.07 o 
   1   1  20      133.59      133.47      4.65 o 
   2   1  20      748.23      727.50     10.51 o 
   3   1  20      849.52      815.42     15.89 o 
   4   1  20      215.71      203.53      6.55 o 
   5   1  20       56.55       62.51      5.09 o 
   6   1  20      186.82      192.81      9.16 o 
   7   1  20      594.82      605.33     25.87 o 
   8   1  20      298.15      305.92     18.59 o 
  -7   2  20      285.12      292.39     17.95 o 
  -6   2  20       37.42       46.17      8.03 o 
  -5   2  20      658.69      672.52     17.62 o 
  -4   2  20      304.33      292.88     10.51 o 
  -3   2  20     1240.56     1199.77     20.57 o 
  -2   2  20      883.75      833.08     15.29 o 
  -1   2  20     1982.65     1943.58     25.02 o 
   0   2  20     1316.77     1301.85     18.60 o 
   1   2  20     1983.40     1921.00     25.03 o 
   2   2  20      874.00      817.56     13.42 o 
   3   2  20     1225.16     1193.85     17.02 o 
   4   2  20      312.25      302.33      7.14 o 
   5   2  20      662.22      639.38     17.36 o 
   6   2  20       37.72       39.24      4.99 o 
   7   2  20      279.52      263.20     16.35 o 
   8   2  20      177.08      195.49     14.79 o 
  -7   3  20       47.50       59.65      9.87 o 
  -6   3  20       15.93       16.14      5.59 o 
  -5   3  20      183.23      181.08      8.52 o 
  -4   3  20     1147.63     1119.13     24.45 o 
  -3   3  20      253.58      256.49     10.79 o 
  -2   3  20     1392.00     1318.92     26.05 o 
  -1   3  20      816.80      770.50     13.18 o 
   0   3  20      227.29      204.12      9.45 o 
   1   3  20      817.91      792.31     13.38 o 
   2   3  20     1376.88     1312.96     19.30 o 
   3   3  20      254.24      263.75     10.19 o 
   4   3  20     1156.77     1106.30     19.70 o 
   5   3  20      184.65      179.45     12.97 o 
   6   3  20       13.12       12.19      3.26 o 
   7   3  20       46.73       60.50      9.11 o 
  -7   4  20      233.56      216.74     10.94 o 
  -6   4  20      454.27      468.39     23.46 o 
  -5   4  20      432.13      441.52     18.13 o 
  -4   4  20       59.22       61.16      5.08 o 
  -3   4  20      666.46      641.49     12.21 o 
  -2   4  20      173.71      163.50      5.55 o 
  -1   4  20        2.07        5.37      1.77 o 
   0   4  20      627.38      615.64     11.78 o 
   1   4  20        1.36        2.64      1.34 o 
   2   4  20      176.06      161.98      5.67 o 
   3   4  20      673.00      644.77     14.07 o 
   4   4  20       59.24       57.61      4.36 o 
   5   4  20      433.80      443.71     17.22 o 
   6   4  20      458.09      464.72     15.93 o 
  -7   5  20      363.53      396.78     21.36 o 
  -6   5  20      600.66      552.00     26.31 o 
  -5   5  20      276.51      259.21     16.77 o 
  -4   5  20      705.97      679.10     18.46 o 
  -3   5  20        4.93        7.67      2.27 o 
  -2   5  20       52.18       54.49      3.72 o 
  -1   5  20       44.91       45.14      3.61 o 
   0   5  20      200.19      190.53      6.33 o 
   1   5  20       45.16       51.22      5.35 o 
   2   5  20       53.14       48.55      3.84 o 
   3   5  20        3.87        4.05      1.76 o 
   4   5  20      701.01      685.85     15.50 o 
   5   5  20      283.91      285.74     12.45 o 
   6   5  20      599.32      609.46     19.47 o 
  -5   6  20      145.93      156.91     13.78 o 
  -4   6  20      129.57      133.39      7.96 o 
  -3   6  20      139.19      135.88      6.63 o 
  -2   6  20      150.56      150.52      5.91 o 
  -1   6  20      136.24      144.45      5.78 o 
   0   6  20      648.52      605.95     12.68 o 
   1   6  20      133.55      135.36      5.79 o 
   2   6  20      143.93      147.27      6.03 o 
   3   6  20      141.41      137.24      5.96 o 
   4   6  20      123.32      119.81      6.47 o 
   5   6  20      150.78      177.05     16.52 o 
   6   6  20      455.91      505.77     18.25 o 
  -5   7  20       10.38       12.50      5.12 o 
  -4   7  20      813.96      814.47     21.96 o 
  -3   7  20      321.82      330.56     10.97 o 
  -2   7  20      343.18      345.84      9.53 o 
  -1   7  20      175.29      170.85      6.63 o 
   0   7  20        3.98        2.93      2.12 o 
   1   7  20      174.31      170.75      6.76 o 
   2   7  20      339.65      342.83      9.82 o 
   3   7  20      326.95      338.94      9.91 o 
   4   7  20      809.61      816.28     16.63 o 
   5   7  20       10.59       11.58      3.11 o 
  -3   8  20      302.39      304.19     10.85 o 
  -2   8  20      249.78      253.37      9.78 o 
  -1   8  20      218.48      233.63      8.16 o 
   0   8  20       22.40       24.82      3.40 o 
   1   8  20      213.06      215.17      8.02 o 
   2   8  20      242.11      248.80      8.74 o 
   3   8  20      304.48      307.55      9.87 o 
   4   8  20       75.69       69.90     10.11 o 
  -1   9  20       62.74       64.34      6.07 o 
   0   9  20        5.16        7.86      2.48 o 
   1   9  20       64.32       73.80      8.48 o 
   1   0  21     2208.33     2082.74     23.53 o 
   2   0  21       90.24       85.09      3.24 o 
   3   0  21        3.22        7.75      1.82 o 
   4   0  21      150.56      142.72      7.20 o 
   5   0  21        1.20        2.97      3.05 o 
   6   0  21      532.59      538.38     16.14 o 
   7   0  21       11.19       13.36      5.44 o 
  -7   1  21      113.82      132.68     12.15 o 
  -6   1  21      299.42      284.75     16.68 o 
  -5   1  21      135.34      131.88      7.27 o 
  -4   1  21      656.49      628.18     16.69 o 
  -3   1  21       59.14       61.02      3.77 o 
  -2   1  21      130.86      134.77      4.07 o 
  -1   1  21     1234.46     1103.50     15.22 o 
   0   1  21      269.12      248.03      5.86 o 
   1   1  21     1232.17     1115.12     14.90 o 
   2   1  21      127.34      130.57      4.47 o 
   3   1  21       59.41       59.12      3.64 o 
   4   1  21      641.66      651.33     13.58 o 
   5   1  21      138.17      138.83      7.48 o 
   6   1  21      291.72      279.86     11.25 o 
   7   1  21      114.48      114.88     11.14 o 
  -7   2  21       97.76      103.54     10.93 o 
  -6   2  21      351.32      347.55     19.09 o 
  -5   2  21      534.09      502.59     15.08 o 
  -4   2  21       21.68       21.57      3.48 o 
  -3   2  21      174.84      179.98      5.65 o 
  -2   2  21     1370.77     1316.13     19.02 o 
  -1   2  21       36.44       27.84      2.99 o 
   0   2  21       55.46       67.18      3.64 o 
   1   2  21       39.03       30.71      2.71 o 
   2   2  21     1383.18     1316.02     19.01 o 
   3   2  21      175.59      183.08      6.41 o 
   4   2  21       22.15       19.13      2.59 o 
   5   2  21      526.54      496.77     14.96 o 
   6   2  21      351.13      360.77     12.96 o 
   7   2  21       98.12      107.49     10.65 o 
  -7   3  21      671.16      700.86     30.36 o 
  -6   3  21       31.35       30.78      7.19 o 
  -5   3  21       94.92      105.61      6.70 o 
  -4   3  21      192.06      200.80      8.83 o 
  -3   3  21      611.62      618.41     11.76 o 
  -2   3  21       14.39       17.33      2.27 o 
  -1   3  21      461.21      434.72     19.44 o 
   0   3  21      194.64      180.59      5.72 o 
   1   3  21      457.38      422.83     17.35 o 
   2   3  21       15.25       15.33      2.22 o 
   3   3  21      615.50      613.77     13.33 o 
   4   3  21      189.94      198.42      7.10 o 
   5   3  21       98.00       90.22      9.63 o 
   6   3  21       30.32       48.54      8.30 o 
   7   3  21      674.97      679.85     27.71 o 
  -6   4  21      285.19      284.73     18.00 o 
  -5   4  21      351.56      338.19     12.38 o 
  -4   4  21       72.55       68.10      5.47 o 
  -3   4  21       17.80       19.11      2.88 o 
  -2   4  21      610.72      595.34     13.16 o 
  -1   4  21      147.29      144.76      6.03 o 
   0   4  21     1643.99     1588.83     22.75 o 
   1   4  21      153.88      147.94      5.42 o 
   2   4  21      616.61      608.45     12.05 o 
   3   4  21       15.37       17.03      2.76 o 
   4   4  21       77.84       79.35      4.80 o 
   5   4  21      346.22      344.22     13.29 o 
   6   4  21      284.86      271.29     17.58 o 
  -6   5  21       72.95       70.15     10.73 o 
  -5   5  21      250.15      240.63     16.47 o 
  -4   5  21       44.87       50.83      5.59 o 
  -3   5  21       32.82       32.16      3.76 o 
  -2   5  21      408.35      396.85      9.54 o 
  -1   5  21      181.39      173.28     10.55 o 
   0   5  21        5.83        7.90      1.89 o 
   1   5  21      181.58      177.46      6.19 o 
   2   5  21      408.14      393.91      9.71 o 
   3   5  21       32.49       33.83      3.41 o 
   4   5  21       47.76       55.76      4.84 o 
   5   5  21      245.65      242.75     11.53 o 
   6   5  21       76.49       78.84      7.39 o 
  -5   6  21       32.44       32.86      7.89 o 
  -4   6  21       10.03       13.07      3.49 o 
  -3   6  21      114.32      113.44      6.25 o 
  -2   6  21      193.69      201.81      6.95 o 
  -1   6  21      859.15      845.50     15.63 o 
   0   6  21      836.64      807.40     15.29 o 
   1   6  21      853.34      821.92     15.70 o 
   2   6  21      192.41      199.87      7.09 o 
   3   6  21      113.17      113.48      5.52 o 
   4   6  21       11.20       10.81      2.72 o 
   5   6  21       29.47       29.98      5.59 o 
   6   6  21      354.95      353.61     15.15 o 
  -4   7  21       55.49       71.11      7.71 o 
  -3   7  21      212.37      219.07      8.89 o 
  -2   7  21       57.03       61.79      6.42 o 
  -1   7  21      231.87      231.45      7.88 o 
   0   7  21       34.20       29.76      3.48 o 
   1   7  21      234.85      235.02      8.08 o 
   2   7  21       57.81       69.61      5.45 o 
   3   7  21      208.83      211.13      7.88 o 
   4   7  21       56.13       63.81      5.13 o 
   5   7  21        2.84        6.07      4.56 o 
  -4   8  21       54.32       52.70      8.48 o 
  -3   8  21      678.44      673.42     17.17 o 
  -2   8  21      729.91      729.30     17.81 o 
  -1   8  21       61.71       63.67      4.91 o 
   0   8  21       64.64       72.09      5.44 o 
   1   8  21       64.10       71.28      5.34 o 
   2   8  21      738.40      732.89     15.92 o 
   3   8  21      683.32      671.92     15.31 o 
  -1   9  21      266.57      290.60     19.61 o 
   0   9  21        1.96        0.69      3.67 o 
   0   0  22      759.09      902.97     20.23 o 
   1   0  22      123.65      114.11      5.88 o 
   2   0  22      499.35      482.88      8.50 o 
   3   0  22      144.40      149.69      5.74 o 
   4   0  22        2.26        5.70      2.33 o 
   5   0  22      272.85      280.65     10.88 o 
   6   0  22      358.13      373.71     13.26 o 
   7   0  22      111.78      128.56     11.91 o 
  -7   1  22      108.81      105.16     10.87 o 
  -6   1  22        4.89        9.78      4.89 o 
  -5   1  22      285.27      301.34     11.31 o 
  -4   1  22      188.23      198.27      8.78 o 
  -3   1  22      411.42      415.17     10.16 o 
  -2   1  22      619.68      635.36     10.18 o 
  -1   1  22       12.26       16.70      1.74 o 
   0   1  22        9.57        9.91      1.58 o 
   1   1  22       12.06       14.37      2.27 o 
   2   1  22      621.94      637.49     13.81 o 
   3   1  22      411.12      415.01      9.96 o 
   4   1  22      186.38      201.48      6.83 o 
   5   1  22      294.24      281.35     10.94 o 
   6   1  22        4.76        7.75      2.90 o 
   7   1  22      104.21      102.98     10.54 o 
  -7   2  22      193.50      197.90     15.09 o 
  -6   2  22      215.42      218.01     15.01 o 
  -5   2  22      293.13      327.35     11.97 o 
  -4   2  22      399.85      386.44     16.67 o 
  -3   2  22      259.34      255.69      6.95 o 
  -2   2  22      226.45      237.22      6.56 o 
  -1   2  22      100.26      114.06      4.46 o 
   0   2  22       85.56      120.14      4.56 o 
   1   2  22       90.42      104.74      4.29 o 
   2   2  22      232.56      239.94      6.59 o 
   3   2  22      263.89      253.97      9.55 o 
   4   2  22      395.12      380.03     12.13 o 
   5   2  22      294.82      317.19     11.78 o 
   6   2  22      218.05      225.86     10.25 o 
   7   2  22      190.93      213.69     14.61 o 
  -7   3  22      155.11      158.15     13.69 o 
  -6   3  22      851.38      888.61     34.05 o 
  -5   3  22       22.68       27.24      4.21 o 
  -4   3  22      111.08      103.49      6.57 o 
  -3   3  22       39.37       38.53      3.22 o 
  -2   3  22      129.15      122.69      4.83 o 
  -1   3  22       98.70      105.90      4.45 o 
   0   3  22        0.02        1.92      1.26 o 
   1   3  22       99.92      106.95      4.52 o 
   2   3  22      125.67      126.55      5.83 o 
   3   3  22       40.84       40.17      3.90 o 
   4   3  22      109.06      108.74      5.38 o 
   5   3  22       22.09       23.44      6.15 o 
   6   3  22      855.99      822.63     31.65 o 
  -6   4  22       11.59       15.25      5.85 o 
  -5   4  22       81.77       94.29      6.70 o 
  -4   4  22      169.93      161.28      8.35 o 
  -3   4  22       51.92       47.86      4.45 o 
  -2   4  22      557.55      540.69     11.22 o 
  -1   4  22     1072.64     1055.82     17.22 o 
   0   4  22        2.05       11.10      2.04 o 
   1   4  22     1087.62     1056.78     17.29 o 
   2   4  22      551.32      538.23     11.35 o 
   3   4  22       53.64       57.68      4.70 o 
   4   4  22      166.35      164.67      6.86 o 
   5   4  22       80.50       90.33      6.94 o 
   6   4  22       11.71       16.65      5.69 o 
  -6   5  22      156.49      146.87     13.29 o 
  -5   5  22      174.76      167.76     14.06 o 
  -4   5  22      286.44      308.01     11.93 o 
  -3   5  22      391.77      389.94     11.37 o 
  -2   5  22      134.66      132.89      5.47 o 
  -1   5  22      410.32      397.23      9.68 o 
   0   5  22       86.03       76.64      4.63 o 
   1   5  22      411.53      396.11      9.76 o 
   2   5  22      131.45      128.23      5.54 o 
   3   5  22      385.73      381.20      9.84 o 
   4   5  22      286.56      292.69      9.74 o 
   5   5  22      176.44      182.26     11.16 o 
   6   5  22      156.71      174.56     10.12 o 
  -5   6  22       78.70       80.68     10.40 o 
  -4   6  22       36.01       38.39      5.14 o 
  -3   6  22       57.34       63.09      5.25 o 
  -2   6  22       84.10       85.28      4.66 o 
  -1   6  22       17.06       21.67      2.93 o 
   0   6  22       18.88       16.63      2.67 o 
   1   6  22       16.50       20.14      2.90 o 
   2   6  22       88.56       94.30      5.05 o 
   3   6  22       54.99       57.36      4.59 o 
   4   6  22       34.60       35.29      3.81 o 
   5   6  22       75.27       75.75      7.51 o 
  -4   7  22       96.66      105.66      7.53 o 
  -3   7  22       28.27       34.24      4.52 o 
  -2   7  22      348.14      345.44      9.81 o 
  -1   7  22      189.45      184.34      7.12 o 
   0   7  22      137.31      123.27      5.93 o 
   1   7  22      188.25      182.45      7.22 o 
   2   7  22      348.46      336.26      9.94 o 
   3   7  22       30.45       37.51      4.12 o 
   4   7  22       98.27      100.58      5.60 o 
  -3   8  22      176.01      198.37     13.84 o 
  -2   8  22        6.32        9.69      2.88 o 
  -1   8  22      102.67      101.72      5.58 o 
   0   8  22      264.91      259.85      8.87 o 
   1   8  22      103.86       99.69      5.62 o 
   2   8  22        6.51        7.38      2.49 o 
   1   0  23     1360.79     1289.84     18.87 o 
   2   0  23        7.41       12.28      1.64 o 
   3   0  23      100.18       94.14      4.11 o 
   4   0  23      221.48      206.21      9.06 o 
   5   0  23        8.30       14.25      3.24 o 
   6   0  23      376.21      365.65     13.34 o 
   7   0  23      183.89      174.45     13.77 o 
  -7   1  23       69.09       72.56      9.33 o 
  -6   1  23      139.36      138.64     11.84 o 
  -5   1  23      111.10      110.33      6.92 o 
  -4   1  23      875.62      882.97     21.15 o 
  -3   1  23      335.66      325.94      9.82 o 
  -2   1  23      116.80      122.75      5.74 o 
  -1   1  23       52.18       52.66      4.49 o 
   0   1  23        4.36        9.67      1.71 o 
   1   1  23       50.44       47.74      3.35 o 
   2   1  23      112.22      120.73      5.92 o 
   3   1  23      340.18      323.23     11.02 o 
   4   1  23      870.04      843.40     16.33 o 
   5   1  23      111.17      116.42      8.46 o 
   6   1  23      143.54      129.03      7.88 o 
   7   1  23       69.88       80.52      9.35 o 
  -7   2  23      118.91      127.16     12.15 o 
  -6   2  23       93.40       91.95     10.10 o 
  -5   2  23       19.23       22.61      3.99 o 
  -4   2  23      375.11      381.49     12.88 o 
  -3   2  23      393.76      374.23      8.77 o 
  -2   2  23      136.65      139.78      5.08 o 
  -1   2  23      117.89      112.85      4.54 o 
   0   2  23       22.49       28.39      2.67 o 
   1   2  23      119.63      116.36      4.57 o 
   2   2  23      143.53      143.30      6.02 o 
   3   2  23      388.36      379.16     10.30 o 
   4   2  23      377.52      388.03     12.52 o 
   5   2  23       19.80       25.35      6.20 o 
   6   2  23       92.60       87.75      9.64 o 
   7   2  23      112.75      118.97     11.11 o 
  -6   3  23      117.64      116.41     11.76 o 
  -5   3  23      595.60      589.78     17.31 o 
  -4   3  23      112.51      111.04      6.93 o 
  -3   3  23      198.55      197.95      6.37 o 
  -2   3  23      460.40      445.89      9.82 o 
  -1   3  23      110.16      111.85      4.69 o 
   0   3  23       26.51       31.66      3.01 o 
   1   3  23      114.54      118.24      4.82 o 
   2   3  23      455.35      436.19     13.72 o 
   3   3  23      197.54      197.19      6.43 o 
   4   3  23      108.32      112.96      6.75 o 
   5   3  23      601.12      579.51     25.60 o 
   6   3  23      115.32      116.32     11.41 o 
  -6   4  23       27.78       33.14      7.76 o 
  -5   4  23      566.07      515.86     16.31 o 
  -4   4  23      269.47      281.03     11.34 o 
  -3   4  23       80.48       78.38      5.03 o 
  -2   4  23      387.63      373.29      9.20 o 
  -1   4  23      109.63      104.91      4.78 o 
   0   4  23      568.66      525.12     11.22 o 
   1   4  23      110.01      102.43      4.74 o 
   2   4  23      384.88      386.48      9.47 o 
   3   4  23       83.47       87.78      4.55 o 
   4   4  23      271.86      286.15      9.32 o 
   5   4  23      563.26      569.04     26.04 o 
   6   4  23       27.10       29.48      7.26 o 
  -5   5  23      144.42      154.75     13.63 o 
  -4   5  23      164.01      158.23      8.70 o 
  -3   5  23      146.61      142.57      6.85 o 
  -2   5  23      120.29      118.90      5.29 o 
  -1   5  23       63.79       66.01      4.10 o 
   0   5  23        5.85        7.80      1.96 o 
   1   5  23       63.22       66.15      4.75 o 
   2   5  23      120.80      118.82      5.38 o 
   3   5  23      150.18      141.79      8.03 o 
   4   5  23      167.26      147.53      6.99 o 
   5   5  23      144.63      134.76      8.79 o 
   6   5  23       53.30       69.87     11.27 o 
  -4   6  23      104.95      103.60      7.32 o 
  -3   6  23      148.64      146.97      7.28 o 
  -2   6  23       33.05       32.99      3.57 o 
  -1   6  23       50.24       50.14      4.20 o 
   0   6  23       33.37       33.85      3.54 o 
   1   6  23       51.98       56.28      4.54 o 
   2   6  23       34.41       38.56      3.87 o 
   3   6  23      147.02      143.93      6.34 o 
   4   6  23      111.85      114.66      5.70 o 
   5   6  23      366.49      363.27     15.26 o 
  -4   7  23       77.38       82.98      8.98 o 
  -3   7  23       27.01       27.55      4.12 o 
  -2   7  23       51.78       54.02      4.57 o 
  -1   7  23       98.33       96.95      5.34 o 
   0   7  23       84.64       77.63      5.02 o 
   1   7  23       92.59       95.69      5.40 o 
   2   7  23       52.74       52.30      4.69 o 
   3   7  23       27.08       25.54      3.56 o 
   4   7  23       76.68       75.49      6.92 o 
  -1   8  23        2.01        4.46      2.13 o 
   0   8  23       68.99       67.34      5.33 o 
   1   8  23        2.00        2.89      2.02 o 
   0   0  24       55.15       45.11      4.40 o 
   1   0  24       18.01       37.67      2.81 o 
   2   0  24      596.28      574.09     11.18 o 
   3   0  24       13.37       12.55      1.98 o 
   4   0  24        0.31        3.48      2.31 o 
   5   0  24     1502.04     1500.89     31.81 o 
   6   0  24        1.07        1.71      2.36 o 
   7   0  24      367.86      365.53     20.39 o 
  -7   1  24      132.72      128.82     12.34 o 
  -6   1  24      225.16      237.25     15.74 o 
  -5   1  24      208.40      216.20      9.84 o 
  -4   1  24      139.43      151.92      8.01 o 
  -3   1  24      292.25      301.46      8.78 o 
  -2   1  24      282.16      276.92      7.27 o 
  -1   1  24      101.29      104.26      4.33 o 
   0   1  24      254.60      236.10      7.71 o 
   1   1  24      101.87      110.25      5.24 o 
   2   1  24      280.23      270.35      8.42 o 
   3   1  24      300.66      298.09     16.37 o 
   4   1  24      143.71      145.60     11.59 o 
   5   1  24      209.15      199.14      9.45 o 
   6   1  24      224.04      240.04     10.78 o 
   7   1  24      134.22      142.31     12.13 o 
  -6   2  24       89.35       85.95     10.13 o 
  -5   2  24      330.36      344.47     12.87 o 
  -4   2  24      160.46      150.24      8.06 o 
  -3   2  24      255.59      263.35      7.34 o 
  -2   2  24       87.27       89.96      4.25 o 
  -1   2  24      195.11      201.86      6.22 o 
   0   2  24      663.14      645.23     13.91 o 
   1   2  24      191.54      195.58      7.21 o 
   2   2  24       87.40       94.18      5.07 o 
   3   2  24      252.71      258.85      8.53 o 
   4   2  24      170.05      159.12      7.92 o 
   5   2  24      332.69      349.20     19.11 o 
   6   2  24       88.82       94.12      9.91 o 
  -6   3  24       16.60       17.48      5.98 o 
  -5   3  24       56.29       54.41      6.03 o 
  -4   3  24      400.43      374.19     13.20 o 
  -3   3  24      112.51      112.59      4.92 o 
  -2   3  24       19.11       18.61      2.46 o 
  -1   3  24      837.89      801.22     14.32 o 
   0   3  24       87.06       96.26      6.83 o 
   1   3  24      838.63      800.30     14.35 o 
   2   3  24       21.70       20.95      2.60 o 
   3   3  24      109.87      102.41      5.57 o 
   4   3  24      390.56      387.45     14.84 o 
   5   3  24       58.26       68.48     10.05 o 
   6   3  24       17.66       19.86      6.10 o 
  -6   4  24      502.62      492.71     24.93 o 
  -5   4  24        1.89        7.43      2.94 o 
  -4   4  24      219.96      199.81      9.66 o 
  -3   4  24      458.06      462.74     12.55 o 
  -2   4  24        4.51        9.99      2.03 o 
  -1   4  24       71.72       67.01      4.04 o 
   0   4  24      256.95      244.55      7.44 o 
   1   4  24       71.43       67.73      4.00 o 
   2   4  24        4.89        8.58      2.38 o 
   3   4  24      458.78      456.35     10.76 o 
   4   4  24      218.18      214.94     14.26 o 
   5   4  24        2.31       11.37      5.11 o 
   6   4  24      502.15      490.60     25.00 o 
  -5   5  24       85.97       90.01     10.43 o 
  -4   5  24      111.60      113.08      7.52 o 
  -3   5  24      128.23      127.41      6.60 o 
  -2   5  24      190.10      186.96      8.72 o 
  -1   5  24      243.88      241.75      7.66 o 
   0   5  24        1.06        3.48      1.70 o 
   1   5  24      242.18      232.16      7.59 o 
   2   5  24      188.91      179.64      9.05 o 
   3   5  24      123.11      119.47      6.15 o 
   4   5  24      111.65      120.39      5.68 o 
   5   5  24       87.49       97.99     11.46 o 
  -4   6  24       16.38       17.61      3.99 o 
  -3   6  24      174.32      170.01      7.92 o 
  -2   6  24      278.34      270.42      9.52 o 
  -1   6  24       13.24       15.68      2.67 o 
   0   6  24      101.70       96.16      5.10 o 
   1   6  24       13.10       13.68      2.63 o 
   2   6  24      284.68      284.65      8.88 o 
   3   6  24      170.11      170.89      6.97 o 
   4   6  24       16.89       19.46      3.04 o 
   5   6  24       26.29       36.36      8.03 o 
  -4   7  24       92.88      104.10     10.27 o 
  -3   7  24       18.74       19.90      4.23 o 
  -2   7  24       49.47       48.02      5.14 o 
  -1   7  24      409.25      409.66     11.90 o 
   0   7  24      229.39      221.96      8.07 o 
   1   7  24      411.23      389.50     10.91 o 
   2   7  24       47.81       48.57      4.56 o 
   3   7  24       19.68       26.12      3.57 o 
   4   7  24       95.00       98.53     10.01 o 
  -1   8  24       76.36       82.16     12.26 o 
   0   8  24       21.83       23.35      7.07 o 
   1   0  25      351.92      363.45      8.55 o 
   2   0  25       68.71       75.06      3.79 o 
   3   0  25      190.39      192.60      8.71 o 
   4   0  25      240.42      240.26     10.14 o 
   5   0  25      270.06      282.43     11.52 o 
   6   0  25       36.73       25.86      4.39 o 
   7   0  25       19.13       20.92      6.23 o 
  -6   1  25      119.62      129.52     11.79 o 
  -5   1  25        1.38        5.68      2.78 o 
  -4   1  25      209.50      203.67      9.42 o 
  -3   1  25       65.60       74.74      4.50 o 
  -2   1  25      436.54      453.92      9.82 o 
  -1   1  25      597.61      608.28     13.73 o 
   0   1  25        0.49        8.75      2.05 o 
   1   1  25      596.48      608.34     13.71 o 
   2   1  25      432.62      435.11     11.29 o 
   3   1  25       69.27       77.59      4.68 o 
   4   1  25      211.76      200.76     13.78 o 
   5   1  25        0.84        7.94      4.10 o 
   6   1  25      122.62      117.65     11.10 o 
  -6   2  25       96.75       93.32     10.48 o 
  -5   2  25      297.66      330.11     12.73 o 
  -4   2  25      117.40      121.95      7.46 o 
  -3   2  25       25.40       33.57      6.06 o 
  -2   2  25       63.08       71.50      4.16 o 
  -1   2  25      283.20      320.83     10.60 o 
   0   2  25      693.81      701.99     13.00 o 
   1   2  25      285.43      307.55      9.43 o 
   2   2  25       64.58       81.11      8.01 o 
   3   2  25       26.71       26.71      3.35 o 
   4   2  25      113.11      126.48      9.13 o 
   5   2  25      286.21      323.24     18.73 o 
   6   2  25       98.36      125.58     11.72 o 
  -6   3  25      174.16      166.56     13.95 o 
  -5   3  25      178.00      180.80     10.00 o 
  -4   3  25      159.24      161.86      8.59 o 
  -3   3  25       64.91       76.32      5.04 o 
  -2   3  25      115.60      114.56      5.02 o 
  -1   3  25      886.87      898.17     16.75 o 
   0   3  25     1761.78     1678.79     24.20 o 
   1   3  25      888.24      898.07     15.68 o 
   2   3  25      119.96      121.77      6.05 o 
   3   3  25       63.77       66.51      4.67 o 
   4   3  25      162.95      162.73      8.47 o 
   5   3  25      178.90      177.09     14.19 o 
   6   3  25      176.59      169.00     14.14 o 
  -5   4  25       53.09       62.15      6.05 o 
  -4   4  25      151.91      150.50      8.59 o 
  -3   4  25      462.55      455.90     12.69 o 
  -2   4  25      190.23      193.92      6.70 o 
  -1   4  25       44.51       44.97      3.78 o 
   0   4  25      500.06      489.26     14.79 o 
   1   4  25       40.25       40.21      3.67 o 
   2   4  25      185.92      189.15      6.69 o 
   3   4  25      457.25      461.47     10.97 o 
   4   4  25      148.66      149.94      7.36 o 
   5   4  25       54.88       65.94     10.45 o 
   6   4  25      111.83      121.66     12.38 o 
  -4   5  25       69.90       66.07      6.28 o 
  -3   5  25        2.00        4.44      2.28 o 
  -2   5  25      131.97      134.02      5.83 o 
  -1   5  25      390.00      365.79      9.77 o 
   0   5  25       39.05       42.00      4.32 o 
   1   5  25      393.18      378.36      9.99 o 
   2   5  25      132.32      135.31      5.93 o 
   3   5  25        2.24        6.01      2.07 o 
   4   5  25       68.99       65.57      4.70 o 
   5   5  25       23.80       23.06      7.18 o 
  -4   6  25       94.62       99.29      7.37 o 
  -3   6  25      310.94      320.56     11.11 o 
  -2   6  25       84.05       91.67      5.11 o 
  -1   6  25      183.61      162.60      6.63 o 
   0   6  25      425.72      420.89     10.98 o 
   1   6  25      182.49      166.27      8.76 o 
   2   6  25       80.41       84.36      4.99 o 
   3   6  25      312.44      316.40      9.67 o 
   4   6  25       93.77      100.64      7.31 o 
  -2   7  25      174.07      170.91      8.19 o 
  -1   7  25       78.94       78.67      5.50 o 
   0   7  25      178.47      166.54      8.04 o 
   1   7  25       81.52       78.76      5.32 o 
   2   7  25      169.30      161.23      7.02 o 
   3   7  25       72.71       81.95     11.99 o 
   0   0  26        8.07       14.05      3.03 o 
   1   0  26       23.65       29.31      3.37 o 
   2   0  26      257.65      241.63      8.16 o 
   3   0  26     1714.97     1736.24     34.50 o 
   4   0  26      645.13      684.47     27.41 o 
   5   0  26       87.80       80.91      9.31 o 
   6   0  26      276.70      296.29     12.38 o 
  -6   1  26       10.93       15.21      5.46 o 
  -5   1  26      207.02      213.68     10.18 o 
  -4   1  26      303.36      277.20     11.51 o 
  -3   1  26      126.61      135.03      6.07 o 
  -2   1  26      201.98      207.28      7.65 o 
  -1   1  26      338.71      343.73     11.50 o 
   0   1  26      295.32      312.79      9.42 o 
   1   1  26      340.24      345.13      9.97 o 
   2   1  26      193.10      202.85      7.51 o 
   3   1  26      127.52      138.55      6.32 o 
   4   1  26      306.98      324.10     12.61 o 
   5   1  26      205.20      199.33     14.42 o 
   6   1  26        9.99        8.61      4.76 o 
  -6   2  26      433.49      422.73     22.28 o 
  -5   2  26      651.85      650.77     19.11 o 
  -4   2  26      970.20      998.41     24.27 o 
  -3   2  26      453.04      468.59     10.61 o 
  -2   2  26      212.99      208.10      6.68 o 
  -1   2  26      467.12      476.56     10.46 o 
   0   2  26      126.86      139.65      6.37 o 
   1   2  26      468.42      465.68     12.17 o 
   2   2  26      208.11      206.48      9.44 o 
   3   2  26      450.87      479.78     18.04 o 
   4   2  26      963.07      983.41     25.44 o 
   5   2  26      651.22      636.51     27.94 o 
   6   2  26      439.80      434.82     22.46 o 
  -5   3  26      278.62      305.17     12.52 o 
  -4   3  26      326.77      299.88     14.27 o 
  -3   3  26      616.08      624.38     15.03 o 
  -2   3  26      301.37      313.40      8.55 o 
  -1   3  26       42.55       58.08      5.42 o 
   0   3  26        1.60        8.07      3.44 o 
   1   3  26       40.99       39.83      4.12 o 
   2   3  26      300.52      314.97     10.04 o 
   3   3  26      624.96      604.69     14.81 o 
   4   3  26      330.11      320.03     10.32 o 
   5   3  26      277.41      275.42     18.05 o 
   6   3  26      129.12      132.48     12.79 o 
  -5   4  26      223.80      223.75     10.77 o 
  -4   4  26      210.07      206.53     10.23 o 
  -3   4  26      251.53      269.36      9.65 o 
  -2   4  26      334.65      316.97      8.88 o 
  -1   4  26      292.82      293.21      8.44 o 
   0   4  26      125.95      118.35      5.41 o 
   1   4  26      291.23      294.78      8.54 o 
   2   4  26      347.59      339.87      9.20 o 
   3   4  26      254.77      261.86      9.98 o 
   4   4  26      212.39      216.29      8.71 o 
   5   4  26      225.29      210.20     16.16 o 
  -4   5  26      361.93      344.43     13.69 o 
  -3   5  26      120.24      125.96      6.80 o 
  -2   5  26      393.90      390.79     10.26 o 
  -1   5  26      112.88      112.13      5.44 o 
   0   5  26      156.95      164.06      6.56 o 
   1   5  26      110.06      118.31      5.64 o 
   2   5  26      398.64      390.24     10.41 o 
   3   5  26      119.45      129.34      7.02 o 
   4   5  26      362.75      368.32     11.92 o 
  -4   6  26       40.88       36.48      7.34 o 
  -3   6  26      513.79      528.27     14.80 o 
  -2   6  26      459.38      454.83     13.43 o 
  -1   6  26       49.67       54.85      4.72 o 
   0   6  26       60.02       68.51      5.21 o 
   1   6  26       49.16       49.55      4.46 o 
   2   6  26      463.40      462.28     11.89 o 
   3   6  26      514.02      533.54     13.00 o 
   4   6  26       39.71       41.70      5.62 o 
  -1   7  26       18.72       21.74      4.73 o 
   0   7  26      103.70      105.59      8.95 o 
   1   7  26       17.71       14.09      4.18 o 
   2   7  26       75.19       85.80     10.53 o 
   1   0  27      232.71      229.11     10.03 o 
   2   0  27      376.51      409.01     13.82 o 
   3   0  27      226.32      224.18      9.93 o 
   4   0  27      130.67      139.93     11.96 o 
   5   0  27      365.00      397.22     20.70 o 
   6   0  27        8.39        7.87      4.57 o 
  -6   1  27        9.55       15.51      5.41 o 
  -5   1  27       30.06       33.38      4.97 o 
  -4   1  27       85.65       89.23      6.60 o 
  -3   1  27      435.90      445.81     14.32 o 
  -2   1  27        0.60        9.86      2.92 o 
  -1   1  27     1437.86     1469.21     25.58 o 
   0   1  27     1364.13     1417.92     24.90 o 
   1   1  27     1456.90     1490.68     25.79 o 
   2   1  27        0.73        7.59      2.12 o 
   3   1  27      435.62      420.79     11.66 o 
   4   1  27       86.09       88.83      6.74 o 
   5   1  27       30.63       30.09      7.06 o 
   6   1  27       10.24       12.37      5.24 o 
  -5   2  27      607.06      602.84     18.44 o 
  -4   2  27      530.72      531.26     16.74 o 
  -3   2  27      173.82      193.67      7.51 o 
  -2   2  27      275.71      276.67      7.92 o 
  -1   2  27       74.31       84.40      5.13 o 
   0   2  27      505.08      538.17     22.35 o 
   1   2  27       75.57       81.55      5.46 o 
   2   2  27      274.73      276.15      9.31 o 
   3   2  27      177.63      175.21      7.45 o 
   4   2  27      530.08      536.95     22.56 o 
   5   2  27      612.27      611.26     27.58 o 
   6   2  27      235.34      251.98     17.01 o 
  -5   3  27       72.99       67.65      6.98 o 
  -4   3  27       87.18       92.83      6.92 o 
  -3   3  27      210.18      212.13      8.84 o 
  -2   3  27      618.79      613.48     12.78 o 
  -1   3  27      566.37      580.84     12.33 o 
   0   3  27        7.05       12.38      2.68 o 
   1   3  27      567.26      568.60     14.29 o 
   2   3  27      616.14      612.59     14.98 o 
   3   3  27      212.48      213.95      8.43 o 
   4   3  27       85.47       90.49      7.38 o 
   5   3  27       74.90       90.89     10.71 o 
  -5   4  27       63.47       89.98      9.61 o 
  -4   4  27       83.27       91.84      7.04 o 
  -3   4  27       19.69       25.80      3.70 o 
  -2   4  27      304.51      296.16     10.19 o 
  -1   4  27      249.36      249.93     15.61 o 
   0   4  27     1056.45     1065.14     20.33 o 
   1   4  27      244.35      261.10      8.13 o 
   2   4  27      296.75      290.48     10.11 o 
   3   4  27       17.31       19.91      3.36 o 
   4   4  27       79.78       91.39      5.85 o 
  -4   5  27       61.13       68.46      7.15 o 
  -3   5  27       19.31       23.72      3.79 o 
  -2   5  27      307.09      298.06      9.00 o 
  -1   5  27      464.88      442.63     11.18 o 
   0   5  27      378.56      387.95     10.39 o 
   1   5  27      462.13      445.14     11.31 o 
   2   5  27      310.81      297.41      9.10 o 
   3   5  27       20.53       23.85      3.85 o 
   4   5  27       60.53       63.13      9.05 o 
  -2   6  27      302.43      302.56     10.86 o 
  -1   6  27      462.63      467.58     11.96 o 
   0   6  27      985.05      966.89     18.43 o 
   1   6  27      462.13      451.23     11.82 o 
   2   6  27      302.67      296.86      9.46 o 
   3   6  27       53.02       57.69      6.59 o 
  -1   7  27        2.09        3.87      3.91 o 
   0   0  28      112.96      128.56     11.04 o 
   1   0  28      163.35      183.08      9.17 o 
   2   0  28       16.77       28.32      4.40 o 
   3   0  28      120.03      117.72      7.44 o 
   4   0  28       70.75       74.93      9.08 o 
   5   0  28     1137.10     1146.06     39.75 o 
   6   0  28       36.01       29.72      7.01 o 
  -6   1  28      183.17      206.73     14.93 o 
  -5   1  28       27.83       31.69      7.13 o 
  -4   1  28       22.81       24.73      6.21 o 
  -3   1  28      233.79      247.23     10.67 o 
  -2   1  28      467.10      500.22     16.02 o 
  -1   1  28       13.04       27.99      3.42 o 
   0   1  28      135.01      146.95      6.64 o 
   1   1  28       13.81       30.57      3.53 o 
   2   1  28      472.75      495.94     12.88 o 
   3   1  28      227.87      245.71     10.74 o 
   4   1  28       23.32       26.99      6.83 o 
   5   1  28       28.38       39.49      7.98 o 
  -5   2  28      264.82      277.03     14.10 o 
  -4   2  28      107.03      117.43     12.61 o 
  -3   2  28      673.55      648.46     26.84 o 
  -2   2  28      163.87      186.68     11.61 o 
  -1   2  28      477.55      484.11     12.88 o 
   0   2  28      531.40      545.08     13.79 o 
   1   2  28      478.61      493.22     13.02 o 
   2   2  28      161.65      186.38      7.76 o 
   3   2  28      679.63      696.86     20.45 o 
   4   2  28      105.33      115.90      8.05 o 
   5   2  28      267.65      262.99     13.90 o 
  -5   3  28       39.96       44.21      5.93 o 
  -4   3  28      207.31      214.13     10.47 o 
  -3   3  28       19.81       27.60      3.76 o 
  -2   3  28      148.05      157.25      6.19 o 
  -1   3  28      430.54      429.50     12.21 o 
   0   3  28       22.85       27.49      5.15 o 
   1   3  28      436.92      420.35     12.17 o 
   2   3  28      142.71      156.31      7.30 o 
   3   3  28       21.14       30.81      4.02 o 
   4   3  28      206.72      194.17     10.82 o 
   5   3  28       38.36       49.94      9.44 o 
  -4   4  28      269.61      259.34     11.84 o 
  -3   4  28      353.49      349.86     11.50 o 
  -2   4  28       95.53       94.61      5.05 o 
  -1   4  28      150.56      140.70      6.09 o 
   0   4  28      315.92      337.71      9.46 o 
   1   4  28      150.94      148.30      7.19 o 
   2   4  28       95.84       95.80      5.92 o 
   3   4  28      358.29      377.88     14.46 o 
   4   4  28      272.35      269.79     13.20 o 
  -3   5  28       73.32       79.01      5.65 o 
  -2   5  28       44.36       43.22      4.16 o 
  -1   5  28       10.17       14.41      2.69 o 
   0   5  28      264.64      254.89      8.47 o 
   1   5  28        9.74       10.06      2.43 o 
   2   5  28       42.93       43.10      4.86 o 
   3   5  28       76.39       79.34      6.76 o 
  -2   6  28      217.48      208.45     16.02 o 
  -1   6  28       15.32       16.63      4.28 o 
   0   6  28        2.88        8.16      2.39 o 
   1   6  28       17.12       22.24      3.72 o 
   2   6  28      215.06      215.48     16.10 o 
   1   0  29        8.16       17.93      3.79 o 
   2   0  29       12.98       13.90      3.52 o 
   3   0  29      391.55      397.94     14.15 o 
   4   0  29      487.05      468.06     23.32 o 
   5   0  29       37.39       49.62      8.92 o 
  -5   1  29      500.78      511.06     24.47 o 
  -4   1  29      587.26      616.90     26.89 o 
  -3   1  29      209.14      238.62     26.37 o 
  -2   1  29      183.94      197.86      7.99 o 
  -1   1  29      267.48      264.70      9.21 o 
   0   1  29       71.72       77.56      6.33 o 
   1   1  29      260.93      267.57     11.47 o 
   2   1  29      181.96      189.09      9.61 o 
   3   1  29      209.63      235.99     10.78 o 
   4   1  29      581.01      617.81     27.56 o 
   5   1  29      503.13      510.92     25.10 o 
  -5   2  29       25.61       35.85      5.42 o 
  -4   2  29       40.23       48.99      8.51 o 
  -3   2  29      151.91      163.27     13.16 o 
  -2   2  29      483.80      475.57     13.09 o 
  -1   2  29       48.32       46.32      4.60 o 
   0   2  29       76.20       90.96      5.47 o 
   1   2  29       47.54       50.50      4.75 o 
   2   2  29      486.83      496.86     13.36 o 
   3   2  29      161.47      180.59      7.81 o 
   4   2  29       39.04       35.30      5.41 o 
  -4   3  29      121.87      139.33     11.62 o 
  -3   3  29      260.41      266.27      9.83 o 
  -2   3  29      223.56      219.47      8.73 o 
  -1   3  29        3.52        5.46      2.66 o 
   0   3  29        1.45        3.27      2.08 o 
   1   3  29        4.22       12.75      2.69 o 
   2   3  29      219.87      214.46      8.71 o 
   3   3  29      255.76      263.64      9.75 o 
   4   3  29      120.58      116.53      8.50 o 
  -4   4  29      132.64      135.02     12.63 o 
  -3   4  29      124.46      147.73      7.41 o 
  -2   4  29      525.34      542.02     12.56 o 
  -1   4  29        0.90        4.09      1.90 o 
   0   4  29       42.22       43.61      4.79 o 
   1   4  29        0.80        3.46      2.08 o 
   2   4  29      526.33      545.82     14.79 o 
   3   4  29      123.73      137.02      7.20 o 
  -2   5  29        1.90        5.31      2.30 o 
  -1   5  29       12.58       14.55      2.74 o 
   0   5  29       81.65       85.00      4.99 o 
   1   5  29       13.39       17.23      3.35 o 
   2   5  29        1.67        3.41      2.93 o 
   3   5  29      170.86      154.50     12.55 o 
  -1   6  29       84.15       80.98     10.31 o 
   0   6  29       44.14       68.04     10.64 o 
   1   6  29       86.12       96.65     11.10 o 
   0   0  30     2559.69     2671.37     71.27 o 
   1   0  30      241.07      301.72     12.55 o 
   2   0  30      337.19      361.21     13.74 o 
   3   0  30      113.13      122.82      8.01 o 
   4   0  30        4.32        6.28      4.40 o 
  -4   1  30        4.48        6.38      4.18 o 
  -3   1  30      344.71      364.14     20.31 o 
  -2   1  30      409.89      410.64     14.76 o 
  -1   1  30       64.50       75.85      6.52 o 
   0   1  30       71.84       81.13     14.05 o 
   1   1  30       63.93       79.69      6.56 o 
   2   1  30      412.65      413.62     14.90 o 
   3   1  30      345.80      350.78     13.53 o 
   4   1  30        3.73        6.78      4.59 o 
  -4   2  30       42.27       49.96      8.93 o 
  -3   2  30        3.32        9.61      4.83 o 
  -2   2  30      762.20      818.33     18.32 o 
  -1   2  30      372.14      393.56     11.86 o 
   0   2  30      470.92      448.92     12.78 o 
   1   2  30      366.53      370.50     11.49 o 
   2   2  30      755.79      798.36     18.16 o 
   3   2  30        4.52       11.76      2.76 o 
  -4   3  30      278.96      266.77     17.25 o 
  -3   3  30      134.13      125.15     11.57 o 
  -2   3  30        2.50        7.73      2.45 o 
  -1   3  30      666.11      719.36     18.10 o 
   0   3  30       51.65       55.77      6.55 o 
   1   3  30      668.48      706.52     17.10 o 
   2   3  30        2.75        8.83      2.57 o 
   3   3  30      133.07      143.20      7.23 o 
   4   3  30      284.21      275.21     18.37 o 
  -3   4  30        2.16        3.94      3.78 o 
  -2   4  30      392.78      418.32     12.63 o 
  -1   4  30      574.60      597.58     15.67 o 
   0   4  30        5.77        4.97      2.23 o 
   1   4  30      580.87      604.86     15.89 o 
   2   4  30      396.08      412.64     14.02 o 
   3   4  30        2.31        2.69      2.22 o 
  -2   5  30      411.97      425.13     22.92 o 
  -1   5  30      467.69      473.16     17.19 o 
   0   5  30      118.87      115.48     12.17 o 
   1   0  31     2340.18     2559.84     49.26 o 
   2   0  31      371.71      406.79     15.05 o 
   3   0  31       62.27       80.18      9.88 o 
  -3   1  31      738.71      805.26     32.50 o 
  -2   1  31      601.27      669.42     34.19 o 
  -1   1  31       10.72       12.67      3.82 o 
   0   1  31        0.36        7.25      3.05 o 
   1   1  31       11.09       19.46      6.70 o 
   2   1  31      593.43      643.10     19.64 o 
   3   1  31      735.71      812.22     22.45 o 
  -3   2  31      183.01      180.10     14.31 o 
  -2   2  31      132.71      136.74      7.05 o 
  -1   2  31      324.47      381.97     11.90 o 
   0   2  31       69.89      124.44      6.71 o 
   1   2  31      328.55      407.37     28.46 o 
   2   2  31      138.07      139.65      8.72 o 
   3   2  31      180.43      176.76     13.12 o 
  -2   3  31      410.95      424.96     12.91 o 
  -1   3  31       32.17       40.08      4.58 o 
   0   3  31      116.91      128.56      6.99 o 
   1   3  31       33.46       40.12      4.64 o 
   2   3  31      412.36      427.69     13.02 o 
   3   3  31      123.24      136.30     11.74 o 
  -1   4  31      141.39      152.12      9.57 o 
   0   4  31      258.91      240.12     12.18 o 
   1   4  31      143.97      152.81      9.35 o 
   2   4  31      392.74      402.76     22.96 o 
   0   0  32      659.59      654.54     28.39 o 
   1   0  32     1348.20     1477.46     33.55 o 
   2   0  32      771.08      715.56     21.08 o 
  -2   1  32       88.42       99.18      7.61 o 
  -1   1  32      106.67      102.84     19.70 o 
   0   1  32       80.07       81.56      7.45 o 
   1   1  32      108.46      109.59     13.56 o 
   2   1  32       89.09      118.07     16.01 o 
   3   1  32      316.57      221.35     15.02 o 
  -2   2  32       89.14       95.83     10.35 o 
  -1   2  32      523.00      569.06     18.54 o 
   0   2  32     1397.56     1421.95     55.92 o 
   1   2  32      535.11      579.28     18.74 o 
   2   2  32       85.82       82.65      9.58 o 
   3   2  32        8.55       13.03      5.01 o 
  -2   3  32      434.00      405.93     22.93 o 
  -1   3  32      252.57      245.92     12.02 o 
   0   3  32      443.84      437.90     23.92 o 
   1   3  32      253.36      230.62     15.82 o 
   2   3  32      429.41      415.87     22.73 o 
   1   0  33       55.83       92.10     10.32 o 
   2   0  33      170.30      179.32     13.89 o 
  -2   1  33       26.30       24.95      6.54 o 
  -1   1  33       31.91       47.23      8.71 o 
   0   1  33       22.72       28.84      8.22 o 
   1   1  33       30.82       46.10      8.54 o 
   2   1  33       27.86       32.75      7.13 o 
  -2   2  33       91.49       78.81      9.66 o 
  -1   2  33       38.90       51.35      8.94 o 
  -1   3  33       21.40       33.88      7.20 o 
   0   3  33       34.17       34.20      7.40 o 
   1   3  33       18.25       15.56      4.91 o 
                                                 
